# Supplementary material for: N-(4-Chloro-3-methyl­phen­yl)succinamic acid
Source: Acta Crystallogr Sect E Struct Rep Online. 2012 Jun 13;68(Pt 7):o2003. doi: 10.1107/S1600536812024567 (PMC3393275; doi:10.1107/S1600536812024567)
Supplement: Supplementary file 2 [file e-68-o2003-Isup2.hkl]

# 
# h,k,l, Fc-squared, Fo-squared, sigma(Fo-squared) and status flag 
# 
data_I
_shelx_title ' CM27 P-1' 
_shelx_refln_list_code          4 
_shelx_F_calc_maximum      206.89 
_exptl_crystal_F_000       504.00 
_reflns_d_resolution_high  0.8403 
 
loop_ 
 _symmetry_equiv_pos_as_xyz 
 'x, y, z' 
 '-x, -y, -z' 
 
_cell_length_a     6.6253 
_cell_length_b     7.9634 
_cell_length_c    21.5450 
_cell_angle_alpha  88.570 
_cell_angle_beta   81.990 
_cell_angle_gamma  84.250 
 
_shelx_F_squared_multiplier     1.000 
 
loop_ 
 _refln_index_h 
 _refln_index_k 
 _refln_index_l 
 _refln_F_squared_calc 
 _refln_F_squared_meas 
 _refln_F_squared_sigma 
 _refln_observed_status 
   1   0   0        0.77        3.01      1.69 o 
   2   0   0     2472.39     2501.69     18.05 o 
   3   0   0      106.49       97.39      2.61 o 
   4   0   0      182.08      211.68      5.09 o 
   5   0   0       71.62       72.27      4.33 o 
   6   0   0       41.79       57.81      9.34 o 
   7   0   0       17.12       39.57     17.91 o 
  -7   1   0       19.35       10.77      6.73 o 
  -6   1   0        0.26       13.93      7.59 o 
  -5   1   0      457.85      430.21     11.10 o 
  -4   1   0      172.45      158.52     11.06 o 
  -3   1   0        3.24       -0.15      7.77 o 
  -2   1   0      562.79      557.49     12.51 o 
  -1   1   0    23073.47    23512.55     51.70 o 
   0   1   0       92.97       97.67      3.47 o 
   1   1   0     1714.23     1743.86     10.24 o 
   2   1   0      112.87      105.66      2.54 o 
   3   1   0     2788.94     2847.67     11.04 o 
   4   1   0      403.94      396.74      5.53 o 
   5   1   0        9.44        6.53      3.23 o 
   6   1   0        8.84        9.94      3.91 o 
   7   1   0        9.53       48.20     19.55 o 
  -7   2   0       11.53       23.68     22.51 o 
  -6   2   0      811.59      777.13     16.09 o 
  -5   2   0      829.71      845.47     26.99 o 
  -4   2   0       61.68       79.29     10.40 o 
  -3   2   0        1.34        0.57      3.33 o 
  -2   2   0       15.84       23.60      3.68 o 
  -1   2   0      104.64       94.69      7.02 o 
   0   2   0      409.78      500.86      3.37 o 
   1   2   0      829.06      791.62      9.84 o 
   2   2   0     5752.20     5739.69     17.49 o 
   3   2   0       16.38       20.76      3.20 o 
   4   2   0       30.97       17.12      2.59 o 
   5   2   0        0.00       -5.21      5.21 o 
   6   2   0        0.60       -1.54      3.93 o 
   7   2   0       15.06        5.85      6.43 o 
  -7   3   0       85.31      111.48     26.54 o 
  -6   3   0      337.50      327.12     11.41 o 
  -5   3   0        0.00       -6.31     10.27 o 
  -4   3   0        5.67       -7.02      9.13 o 
  -3   3   0        1.72        0.67      3.58 o 
  -2   3   0      795.22      756.83      9.82 o 
  -1   3   0     2009.23     2080.01     13.37 o 
   0   3   0      132.73      124.38      3.43 o 
   1   3   0     1163.18     1145.04     14.77 o 
   2   3   0        9.97       11.45      2.22 o 
   3   3   0      358.31      355.47      9.26 o 
   4   3   0        1.60       -0.60      3.80 o 
   5   3   0        0.41        2.31      6.35 o 
   6   3   0        0.62       -5.10      5.37 o 
   7   3   0       26.26       56.14      7.19 o 
  -6   4   0        0.56       63.96     11.62 o 
  -5   4   0       36.83       66.02     12.05 o 
  -4   4   0      280.83      283.41     18.21 o 
  -3   4   0      530.57      532.77     10.15 o 
  -2   4   0       48.02       52.48     10.31 o 
  -1   4   0      218.32      234.99      5.63 o 
   0   4   0       14.73       22.47      3.47 o 
   1   4   0      162.40      146.27      7.07 o 
   2   4   0       15.25       22.08      5.94 o 
   3   4   0       22.14       29.84      5.92 o 
   4   4   0        3.74        7.69      5.57 o 
   5   4   0        0.05       -0.30      6.04 o 
   6   4   0       51.05       68.60      7.45 o 
   7   4   0       17.43       -5.79      5.79 o 
  -5   5   0       67.47       12.67     10.29 o 
  -4   5   0      110.33      119.74     26.72 o 
  -3   5   0        2.38       -0.22      6.61 o 
  -2   5   0      274.64      270.02      9.30 o 
  -1   5   0      101.90       90.67      6.12 o 
   0   5   0       19.58       25.54      3.43 o 
   1   5   0       90.42       79.82      3.84 o 
   2   5   0       22.25        7.59      6.46 o 
   3   5   0        6.64        1.10      6.40 o 
   4   5   0       20.24       21.55      6.42 o 
   5   5   0       35.24       29.79      7.17 o 
   7   5   0       39.44       77.41      7.87 o 
  -5   6   0        0.47       72.24     19.70 o 
  -4   6   0       37.95       64.08     13.83 o 
  -3   6   0        1.42      -16.37     16.37 o 
  -2   6   0        1.99       14.65      6.36 o 
  -1   6   0       66.19       87.16     10.51 o 
   0   6   0       13.71        4.14      8.27 o 
   1   6   0      215.21      206.84      6.68 o 
   2   6   0        0.55        1.41      7.38 o 
   3   6   0        0.34       -1.12      6.99 o 
   4   6   0       13.71       20.00      7.04 o 
   5   6   0       13.25       28.56      8.06 o 
   6   6   0       24.34       20.79      7.94 o 
  -4   7   0        1.07       79.66      9.76 o 
  -3   7   0      104.09      140.76      9.02 o 
  -2   7   0       11.50       -5.24     10.54 o 
  -1   7   0      169.29      148.78     13.52 o 
   0   7   0       41.26       56.87     10.51 o 
   1   7   0       75.39       56.34      9.79 o 
   2   7   0       27.71       19.07      8.22 o 
   3   7   0        8.92       19.56      8.40 o 
   4   7   0       18.07       35.76      8.29 o 
   5   7   0        4.24        5.42      7.12 o 
  -2   8   0       18.90       46.54     13.18 o 
  -1   8   0        0.36       -1.64     11.33 o 
   0   8   0       15.37        5.58     10.30 o 
   1   8   0        2.75       -9.50      9.50 o 
   2   8   0       49.15       37.35     10.04 o 
   3   8   0       99.52      117.01     11.40 o 
   4   8   0        7.46       20.23      8.75 o 
  -1   9   0        3.49       53.78     14.46 o 
   0   9   0        7.41       27.08     13.08 o 
   1   9   0       81.58       81.84     12.50 o 
   2   9   0       37.87        4.12     10.36 o 
   3   9   0        4.15       42.51     10.89 o 
  -3  -9   1        4.69       -8.83      8.83 o 
  -2  -9   1       53.24       62.75     10.02 o 
  -1  -9   1       18.98       56.00     10.21 o 
   0  -9   1       30.50       65.90     24.79 o 
   1  -9   1       12.78       60.20     17.21 o 
  -4  -8   1        0.45       39.65      9.19 o 
  -3  -8   1        6.73        0.46      7.98 o 
  -2  -8   1        7.14        3.42     13.18 o 
  -1  -8   1       37.78       46.88     12.32 o 
   0  -8   1        1.01        2.45      9.97 o 
   1  -8   1        0.01       18.24     10.73 o 
   2  -8   1       20.23       36.05     13.92 o 
   3  -8   1        3.84        8.00     31.14 o 
  -5  -7   1       14.80       32.46      8.96 o 
  -4  -7   1        1.62       19.47      7.78 o 
  -3  -7   1        0.12       -1.68      7.89 o 
  -2  -7   1       40.78       38.15     13.70 o 
  -1  -7   1        0.26       -8.00      8.00 o 
   0  -7   1        0.95       -4.36      8.64 o 
   1  -7   1       30.55       19.48      9.97 o 
   2  -7   1        0.05       -2.60      9.89 o 
   3  -7   1       37.31       54.49     30.31 o 
   4  -7   1        0.47       95.04     25.74 o 
  -6  -6   1       18.22       19.50      8.23 o 
  -5  -6   1        3.65        5.97      6.80 o 
  -4  -6   1        1.85        0.63      6.76 o 
  -3  -6   1       30.45       20.30      7.13 o 
  -2  -6   1       10.94        1.95      6.79 o 
  -1  -6   1      102.08       94.90      9.82 o 
   0  -6   1       81.61      124.72     10.27 o 
   1  -6   1       92.40       99.52     10.24 o 
   2  -6   1       20.72       31.40      9.93 o 
   3  -6   1        5.96        7.76     13.17 o 
   4  -6   1      122.65      163.22     13.08 o 
   5  -6   1        2.06       -8.18      8.18 o 
  -6  -5   1        1.71       -4.83      4.83 o 
  -5  -5   1        3.78        0.55      6.83 o 
  -4  -5   1        3.20        2.26      5.84 o 
  -3  -5   1       44.29       55.63      7.33 o 
  -2  -5   1      179.89      167.36      9.14 o 
  -1  -5   1      401.89      344.62      7.83 o 
   0  -5   1      103.17      108.06      4.36 o 
   1  -5   1      650.50      654.24     16.50 o 
   2  -5   1      395.31      402.05     15.49 o 
   3  -5   1        4.46       13.71      3.89 o 
   4  -5   1      230.61      219.31     10.03 o 
   5  -5   1      243.10      238.87     16.11 o 
   6  -5   1        0.13      -11.61     11.61 o 
  -7  -4   1        2.36       -5.70      5.70 o 
  -6  -4   1        9.99       27.66      5.99 o 
  -5  -4   1        0.02       -6.05      6.28 o 
  -4  -4   1       21.71       37.87      6.65 o 
  -3  -4   1      217.01      244.80      8.92 o 
  -2  -4   1      249.89      237.25      8.71 o 
  -1  -4   1      245.40      227.05      5.67 o 
   0  -4   1       79.20       78.21      3.48 o 
   1  -4   1      711.09      696.11      8.09 o 
   2  -4   1        7.60       20.65      5.55 o 
   3  -4   1      309.56      315.08      7.20 o 
   4  -4   1      282.89      270.37      8.64 o 
   5  -4   1      116.35      115.21     12.96 o 
   6  -4   1       11.77       -1.37     10.13 o 
  -7  -3   1        0.07       11.47      6.19 o 
  -6  -3   1        3.22       -0.61      5.69 o 
  -5  -3   1       27.82       33.27      5.66 o 
  -4  -3   1       42.14       48.51      3.09 o 
  -3  -3   1      268.62      278.71      5.96 o 
  -2  -3   1       18.88       14.15      3.35 o 
  -1  -3   1      744.68      767.96     11.78 o 
   0  -3   1      109.73      100.11      2.74 o 
   1  -3   1       64.21       63.46      8.78 o 
   2  -3   1      149.80      144.91      9.98 o 
   3  -3   1        0.09       -0.77      3.71 o 
   4  -3   1      213.22      218.40      7.87 o 
   5  -3   1      574.61      535.00     20.60 o 
   6  -3   1        2.83       33.21     12.68 o 
   7  -3   1        3.98       31.09     10.69 o 
  -7  -2   1       17.73       11.69      6.39 o 
  -6  -2   1        4.24        6.66     13.57 o 
  -5  -2   1       31.08       23.42      3.54 o 
  -4  -2   1     1842.69     1810.44     12.23 o 
  -3  -2   1       20.11       22.81      3.32 o 
  -2  -2   1      259.92      237.40      3.31 o 
  -1  -2   1        2.01        2.82      4.07 o 
   0  -2   1      460.27      417.26      4.13 o 
   1  -2   1     1669.13     1636.60     35.17 o 
   2  -2   1     2670.43     2760.21     17.02 o 
   3  -2   1       17.48        9.15      7.18 o 
   4  -2   1       10.82        8.63      7.15 o 
   5  -2   1       19.10        6.19     10.17 o 
   6  -2   1        8.17       -6.94      7.29 o 
   7  -2   1        0.91       29.22      8.09 o 
  -7  -1   1        1.29       -4.50      4.50 o 
  -6  -1   1        9.26       18.65      3.86 o 
  -5  -1   1      326.38      326.23      6.01 o 
  -4  -1   1      118.10      120.57      3.85 o 
  -3  -1   1       13.74       12.37      2.29 o 
  -2  -1   1      204.20      205.05      4.23 o 
  -1  -1   1      584.52      584.20      6.30 o 
   0  -1   1      137.91      152.68      8.00 o 
   1  -1   1     1098.07     1113.79     12.97 o 
   2  -1   1      144.24      139.65      3.94 o 
   3  -1   1      152.23      151.36      4.52 o 
   4  -1   1      243.02      250.73      8.25 o 
   5  -1   1       36.10       30.79      6.44 o 
   6  -1   1       14.72       -2.78      6.47 o 
   7  -1   1        9.12        7.03     16.67 o 
  -7   0   1        0.79       33.64     15.05 o 
  -6   0   1        1.67        2.40      4.68 o 
  -5   0   1       27.93       32.25      5.64 o 
  -4   0   1        3.97        4.26      2.93 o 
  -3   0   1       15.35       17.01      2.63 o 
  -2   0   1      907.83      937.69      9.17 o 
  -1   0   1      502.10      504.90      6.58 o 
   1   0   1        2.76        3.85      1.66 o 
   2   0   1       45.53       46.05      2.00 o 
   3   0   1      439.52      431.10      3.75 o 
   4   0   1      387.94      384.77      4.61 o 
   5   0   1       63.93       53.92      3.77 o 
   6   0   1        0.28        2.49      3.68 o 
   7   0   1        0.41       -6.56      6.56 o 
  -7   1   1       19.28       23.89     10.25 o 
  -6   1   1       43.02       34.57      9.20 o 
  -5   1   1     1041.94     1067.75     15.60 o 
  -4   1   1       94.44      102.26      6.21 o 
  -3   1   1      519.91      485.03     14.44 o 
  -2   1   1      344.11      316.90     10.36 o 
  -1   1   1     1340.18     1415.80     20.00 o 
   0   1   1        1.08        1.30      1.93 o 
   1   1   1        1.26        2.43      1.87 o 
   2   1   1       80.29       68.08      2.98 o 
   3   1   1     1526.31     1568.39      8.23 o 
   4   1   1       54.15       43.49      3.02 o 
   5   1   1       38.56       35.29      4.34 o 
   6   1   1        3.97        7.41      5.62 o 
   7   1   1        9.74       22.18      7.54 o 
  -7   2   1       12.89      -14.53     19.98 o 
  -6   2   1       23.99       27.09      7.54 o 
  -5   2   1      571.48      573.04     26.68 o 
  -4   2   1        8.98       -3.95      8.55 o 
  -3   2   1      223.47      215.86     11.62 o 
  -2   2   1      156.24      135.95      5.68 o 
  -1   2   1      264.85      269.87     10.64 o 
   0   2   1      347.51      359.33      3.21 o 
   1   2   1      323.87      320.71      7.55 o 
   2   2   1      552.82      470.96     11.93 o 
   3   2   1       10.15        9.33      2.65 o 
   4   2   1      188.54      222.86      4.25 o 
   5   2   1        5.24        6.52      2.84 o 
   6   2   1       42.86       53.32      3.91 o 
   7   2   1       31.39       13.93      7.09 o 
  -7   3   1       36.72       75.80     32.35 o 
  -6   3   1      189.06      160.34      9.40 o 
  -5   3   1      141.61      119.75     13.52 o 
  -4   3   1      215.73      218.97     14.42 o 
  -3   3   1      163.76      166.29      6.11 o 
  -2   3   1     1096.10     1084.32      9.43 o 
  -1   3   1       72.94       76.78      3.91 o 
   0   3   1      149.41      131.81      2.81 o 
   1   3   1       65.00       65.61      6.34 o 
   2   3   1       17.06       25.19      2.30 o 
   3   3   1        9.41       25.37      3.12 o 
   4   3   1       28.77       39.03      9.57 o 
   5   3   1       11.56        9.36      3.64 o 
   6   3   1        2.78       -1.12     11.19 o 
   7   3   1       19.30       28.85      6.70 o 
  -6   4   1        2.36       33.62     11.07 o 
  -5   4   1       68.07       87.91     12.35 o 
  -4   4   1       41.50       45.28     10.40 o 
  -3   4   1      376.84      368.43     14.99 o 
  -2   4   1      663.63      697.66     13.64 o 
  -1   4   1        7.14        3.34      2.84 o 
   0   4   1        0.35        0.45      2.61 o 
   1   4   1      593.87      568.76      8.09 o 
   2   4   1     2153.46     2084.95     21.68 o 
   3   4   1      354.58      374.83     10.55 o 
   4   4   1      140.73      146.05      8.04 o 
   5   4   1        1.57       -3.32      5.68 o 
   6   4   1      147.77      141.95      8.65 o 
   7   4   1        6.65       -5.60      5.60 o 
  -6   5   1        3.09      -12.01     12.01 o 
  -5   5   1        8.62       16.04      9.64 o 
  -4   5   1       85.93       88.28     13.88 o 
  -3   5   1        6.15       -6.23      6.23 o 
  -2   5   1       15.40        4.51      5.73 o 
  -1   5   1        0.04        3.23      4.75 o 
   0   5   1      151.10      161.24      7.54 o 
   1   5   1      133.03      111.69      4.88 o 
   2   5   1      176.37      166.27      9.46 o 
   3   5   1      152.60      159.17      9.04 o 
   4   5   1        2.62       12.81      6.37 o 
   5   5   1      206.75      218.57     10.42 o 
   6   5   1       19.63       -2.51      7.59 o 
   7   5   1        6.93       44.77      6.71 o 
  -5   6   1        1.76      -10.35     10.35 o 
  -4   6   1      273.34      280.62     12.14 o 
  -3   6   1        0.13       14.58     10.96 o 
  -2   6   1      247.54      229.94     24.54 o 
  -1   6   1       51.38       28.44      9.58 o 
   0   6   1       64.36       60.59      9.27 o 
   1   6   1      220.23      243.11     12.32 o 
   2   6   1      224.30      209.22     11.02 o 
   3   6   1        1.33        7.62      7.43 o 
   4   6   1      110.62      121.33      9.27 o 
   5   6   1        6.79       13.77      7.32 o 
   6   6   1        1.85       -7.62      7.62 o 
  -4   7   1        2.37       -8.06      8.06 o 
  -3   7   1      140.34      155.17      9.66 o 
  -2   7   1        2.82      -11.48     11.48 o 
  -1   7   1       41.49       50.55     12.15 o 
   0   7   1      437.06      445.41     16.83 o 
   1   7   1      222.50      219.34     12.85 o 
   2   7   1      106.61      129.07     10.87 o 
   3   7   1       35.50       53.47      9.70 o 
   4   7   1      112.88      124.73     10.21 o 
   5   7   1       58.79       53.21      9.20 o 
  -2   8   1       65.94       86.33     13.94 o 
  -1   8   1       45.38        8.42     11.05 o 
   0   8   1        0.78        4.59     10.18 o 
   1   8   1        0.67       -9.18      9.18 o 
   2   8   1       23.97       32.74      9.72 o 
   3   8   1      287.28      330.75     14.76 o 
   4   8   1       27.35       28.70      9.07 o 
  -1   9   1       62.40       89.28     14.76 o 
   0   9   1        3.32      -10.65     10.65 o 
   1   9   1        0.58       -9.81      9.81 o 
   2   9   1      131.90      118.42     11.66 o 
   3   9   1       24.99       63.00     10.82 o 
  -2  -9   2        9.57       12.49      9.11 o 
  -1  -9   2       23.39       33.04     25.10 o 
   0  -9   2        7.62       -5.34     14.99 o 
   1  -9   2      109.90       81.62     30.83 o 
  -4  -8   2       10.06       22.32      8.15 o 
  -3  -8   2        8.40       -5.13      8.89 o 
  -2  -8   2       12.51        0.99      7.20 o 
  -1  -8   2       28.85       41.79      8.85 o 
   0  -8   2      106.39      113.97     12.78 o 
   1  -8   2        0.23       34.37      8.67 o 
   2  -8   2       21.84       17.31     29.55 o 
   3  -8   2        1.05        0.46     15.28 o 
  -5  -7   2       61.96      101.87      9.53 o 
  -4  -7   2        7.56        7.21      7.36 o 
  -3  -7   2       26.76       10.87      7.97 o 
  -2  -7   2       42.64       37.36      4.55 o 
  -1  -7   2        7.02       14.63      6.59 o 
   0  -7   2       34.38       27.88      8.56 o 
   1  -7   2      168.16      155.02     12.39 o 
   2  -7   2        1.99       21.33     10.27 o 
   3  -7   2       63.64       75.50     26.25 o 
   4  -7   2       11.22        0.62      8.27 o 
  -6  -6   2       53.88       -8.29      8.29 o 
  -5  -6   2       13.86       12.43      7.64 o 
  -4  -6   2       20.55        8.11      7.34 o 
  -3  -6   2       94.85      102.33      8.55 o 
  -2  -6   2        4.87        5.13      5.42 o 
  -1  -6   2      102.72       99.23      5.49 o 
   0  -6   2        0.01        5.11      4.44 o 
   1  -6   2       21.74       17.67      8.81 o 
   2  -6   2       29.46        3.39      9.47 o 
   3  -6   2       78.74       88.30     11.60 o 
   4  -6   2      290.11      303.10      9.83 o 
   5  -6   2       11.38        6.36      9.92 o 
  -6  -5   2        0.89       -0.08      5.38 o 
  -5  -5   2       29.74       18.88      6.82 o 
  -4  -5   2       15.97       22.30      6.74 o 
  -3  -5   2       78.65       83.18      7.72 o 
  -2  -5   2        0.13        4.73      3.35 o 
  -1  -5   2       65.17       66.66      3.63 o 
   0  -5   2      332.80      320.16      7.48 o 
   1  -5   2      494.71      522.36     14.50 o 
   2  -5   2      282.98      327.49      9.42 o 
   3  -5   2      149.55      135.27      9.75 o 
   4  -5   2        9.72       19.94     11.22 o 
   5  -5   2       37.28       57.28     12.24 o 
   6  -5   2       62.39      116.55     14.33 o 
  -7  -4   2        1.84       13.95      6.18 o 
  -6  -4   2        8.02       23.26      6.03 o 
  -4  -4   2        3.06       12.70      5.99 o 
  -3  -4   2      108.19       74.57      7.29 o 
  -2  -4   2      323.09      325.82      6.90 o 
  -1  -4   2      446.02      424.87      7.02 o 
   0  -4   2       57.36       49.62      4.14 o 
   1  -4   2       44.29       47.22      4.49 o 
   2  -4   2       12.54       18.94      5.25 o 
   3  -4   2       26.66       28.80      4.88 o 
   4  -4   2      452.95      442.12     16.27 o 
   5  -4   2      329.68      309.48     27.38 o 
   6  -4   2      223.32      217.19     16.04 o 
  -7  -3   2        1.43       -6.26      6.26 o 
  -6  -3   2       14.21        5.95      5.51 o 
  -5  -3   2        0.55       -0.56      4.43 o 
  -4  -3   2        2.51        6.11      4.36 o 
  -3  -3   2      920.11      899.51     19.28 o 
  -2  -3   2      340.06      354.60     14.10 o 
  -1  -3   2      151.64      182.00      3.73 o 
   0  -3   2      245.48      232.41      6.88 o 
   1  -3   2      988.01      916.30      8.23 o 
   2  -3   2      252.46      281.21      7.57 o 
   3  -3   2      192.10      174.07      7.80 o 
   4  -3   2      298.52      304.22      7.74 o 
   5  -3   2       10.47       15.87     11.29 o 
   6  -3   2        0.85       11.00     11.69 o 
   7  -3   2       29.22       -1.37     11.53 o 
  -7  -2   2        6.62       22.37      6.87 o 
  -6  -2   2       21.30        4.55      4.92 o 
  -5  -2   2        7.85       12.42      3.44 o 
  -4  -2   2      151.41      153.06      4.42 o 
  -3  -2   2      194.19      202.66      4.71 o 
  -2  -2   2     1474.52     1473.77     14.95 o 
  -1  -2   2     3662.96     3622.36     13.90 o 
   0  -2   2    16214.79    16144.08     20.25 o 
   1  -2   2     2974.83     3066.55     15.34 o 
   2  -2   2      255.50      254.81     10.93 o 
   3  -2   2        4.94        8.14      3.42 o 
   4  -2   2      217.84      203.28      5.88 o 
   5  -2   2        0.12        2.84     10.28 o 
   6  -2   2        4.93       18.70     12.18 o 
   7  -2   2        9.01       44.54     12.25 o 
  -7  -1   2        3.19       -8.16      8.16 o 
  -6  -1   2       12.22       13.16      4.81 o 
  -5  -1   2        0.57       -0.14      3.46 o 
  -4  -1   2       36.31       29.15      3.24 o 
  -3  -1   2      131.84      107.58      3.07 o 
  -2  -1   2       45.41       43.82      2.19 o 
  -1  -1   2     1690.34     1725.04     10.58 o 
   0  -1   2       82.07       98.47      2.93 o 
   1  -1   2      372.91      385.25      4.45 o 
   2  -1   2       32.72       35.47      2.73 o 
   3  -1   2       16.14       26.90      2.99 o 
   4  -1   2      503.74      463.94      7.17 o 
   5  -1   2       17.93       23.07     12.20 o 
   6  -1   2        5.32       -2.76      6.33 o 
   7  -1   2       13.85       33.19      8.05 o 
  -7   0   2       36.49       38.32     22.36 o 
  -6   0   2       13.67       11.34      4.76 o 
  -5   0   2      211.38      221.33     11.07 o 
  -4   0   2      113.82      111.91      3.95 o 
  -3   0   2        0.10        0.97      2.42 o 
  -2   0   2      738.80      658.08      4.95 o 
  -1   0   2      207.89      229.11      2.84 o 
   1   0   2       90.80       98.17      2.31 o 
   2   0   2      397.74      377.60      3.23 o 
   3   0   2     1055.08     1104.47      6.11 o 
   4   0   2     1141.04     1130.19      9.02 o 
   5   0   2        2.24       -1.12      3.31 o 
   6   0   2        6.39        5.70      6.81 o 
   7   0   2       39.26       27.85      7.48 o 
  -7   1   2        1.06       32.42     16.60 o 
  -6   1   2       70.42       65.51     11.84 o 
  -5   1   2      156.91      158.57      8.06 o 
  -4   1   2       67.77       58.05      5.74 o 
  -3   1   2      998.63      966.58     13.58 o 
  -2   1   2      316.15      306.82      5.75 o 
  -1   1   2      513.29      466.02      6.24 o 
   0   1   2        0.03        2.06      2.13 o 
   1   1   2      756.79      766.68      5.18 o 
   2   1   2      118.70      122.02      4.51 o 
   3   1   2     2799.86     2784.23     10.74 o 
   4   1   2       18.80       23.19      2.82 o 
   5   1   2        2.27        2.87      2.90 o 
   6   1   2       17.68       11.42      5.87 o 
   7   1   2        0.57       -2.45      5.45 o 
  -7   2   2       20.45        6.54     17.52 o 
  -6   2   2      116.43      126.62      8.78 o 
  -5   2   2       51.90       35.19      6.46 o 
  -4   2   2      392.16      380.69     13.58 o 
  -3   2   2      350.76      345.67     13.40 o 
  -2   2   2     1722.82     1707.59     12.83 o 
  -1   2   2      731.64      744.66      7.96 o 
   0   2   2      243.15      266.62      3.89 o 
   1   2   2      158.05      155.79      6.39 o 
   2   2   2     2060.38     2070.47      8.73 o 
   3   2   2      231.77      245.76      4.39 o 
   4   2   2     1003.48      993.18      7.71 o 
   5   2   2       79.05       83.18      3.68 o 
   6   2   2        0.02       -1.43      6.56 o 
   7   2   2       52.81       48.49      8.34 o 
  -7   3   2        4.45      -11.64     11.64 o 
  -6   3   2        4.84        8.11     10.41 o 
  -5   3   2      121.19      119.00     21.54 o 
  -4   3   2      486.54      482.31     18.24 o 
  -3   3   2       55.76       49.75      9.30 o 
  -2   3   2     1353.25     1339.55     10.19 o 
  -1   3   2      687.45      826.34      8.53 o 
   0   3   2       79.46       93.69      2.46 o 
   1   3   2      733.05      687.98     12.20 o 
   2   3   2       35.73       29.03      5.27 o 
   3   3   2      104.66      101.74      5.24 o 
   4   3   2       42.33       46.44      5.74 o 
   5   3   2      105.69      108.80      6.23 o 
   6   3   2       16.75       30.29     11.03 o 
   7   3   2      114.10      139.08      9.61 o 
  -6   4   2        5.34       -5.67     10.09 o 
  -5   4   2       22.56       -9.03      9.03 o 
  -4   4   2      170.05      156.39     13.14 o 
  -3   4   2       45.47       51.27      4.63 o 
  -2   4   2     1974.49     2132.97     25.67 o 
  -1   4   2      690.60      705.40     11.44 o 
   0   4   2      735.06      690.35      5.92 o 
   1   4   2      469.23      489.20     12.51 o 
   2   4   2       29.85       24.01      6.48 o 
   3   4   2       23.47       16.02      5.77 o 
   4   4   2      252.72      239.76      9.40 o 
   5   4   2        5.27       -3.65      6.15 o 
   6   4   2      126.00      124.43      8.04 o 
  -6   5   2        1.10       54.11     12.77 o 
  -5   5   2        1.13       50.75     10.70 o 
  -4   5   2        0.44       17.15      9.81 o 
  -3   5   2      105.71       83.82     17.99 o 
  -2   5   2        0.14       -0.38     18.22 o 
  -1   5   2      416.33      470.87     11.12 o 
   0   5   2       99.48      102.74     10.51 o 
   1   5   2       39.71       38.90      3.60 o 
   2   5   2       97.76       83.22      8.61 o 
   3   5   2        0.01        4.62      6.61 o 
   4   5   2        0.05        3.17      6.44 o 
   5   5   2       45.08       49.76      7.32 o 
   6   5   2        1.13        3.38      6.74 o 
   7   5   2        0.57       49.28      6.71 o 
  -4   6   2        0.12      -12.95     12.95 o 
  -3   6   2        4.15       11.25      9.83 o 
  -2   6   2      218.53      228.94      9.47 o 
  -1   6   2        5.34       -9.44      9.44 o 
   0   6   2       19.76       22.64      9.19 o 
   1   6   2       65.07       63.64      9.55 o 
   2   6   2       27.04       31.49      8.56 o 
   3   6   2       24.71       20.23      7.94 o 
   4   6   2        0.16        7.51      6.89 o 
   5   6   2        1.01       -0.67      7.31 o 
   6   6   2        3.06       -8.31      8.31 o 
  -4   7   2        0.31       66.52     58.78 o 
  -3   7   2        0.27        0.67     12.90 o 
  -2   7   2        5.71        3.33     10.53 o 
  -1   7   2        4.63       17.64     11.34 o 
   0   7   2      141.01      146.73     12.53 o 
   1   7   2        0.85       19.02      8.94 o 
   2   7   2        3.40       16.76      8.72 o 
   3   7   2        0.63        7.69      8.33 o 
   4   7   2       11.87       12.35      7.38 o 
   5   7   2        0.12       -7.80      7.80 o 
  -3   8   2       11.72      -13.67     13.67 o 
  -2   8   2        7.01        7.83     12.35 o 
  -1   8   2       35.24       18.94     12.57 o 
   0   8   2      196.52      226.89     15.67 o 
   1   8   2       20.86       38.13     10.46 o 
   2   8   2       85.59       91.63     10.95 o 
   3   8   2       63.58       72.29     11.07 o 
   4   8   2        0.27       -8.42      8.42 o 
  -1   9   2        0.00       -2.39     14.58 o 
   2   9   2       27.62       53.10     11.48 o 
   3   9   2        0.92       43.94     10.16 o 
  -2  -9   3        4.58       43.88     10.88 o 
  -1  -9   3        5.79        0.94      7.56 o 
   0  -9   3        1.03       -9.28      9.28 o 
   1  -9   3        4.47       -2.48     11.60 o 
  -4  -8   3        0.16       -6.21      7.19 o 
  -3  -8   3        0.08       -1.42      8.15 o 
  -2  -8   3       38.82       39.65      7.05 o 
  -1  -8   3        0.46        1.72     17.15 o 
   0  -8   3       82.36       70.54      8.95 o 
   1  -8   3        1.19        3.82      7.77 o 
   2  -8   3       28.72        3.50     15.78 o 
   3  -8   3        4.85      -14.81     14.81 o 
  -5  -7   3        0.09       23.10      8.90 o 
  -4  -7   3        1.58       -6.79      6.79 o 
  -3  -7   3        4.65        4.92      6.91 o 
  -2  -7   3       21.65       19.48      4.30 o 
  -1  -7   3        4.27        5.98      5.16 o 
   0  -7   3        5.53       10.70      6.69 o 
   1  -7   3       16.32       26.16      7.59 o 
   2  -7   3       85.27      108.47      9.64 o 
   3  -7   3       34.26       21.09     14.08 o 
   4  -7   3       30.50       -7.84     12.84 o 
  -5  -6   3        8.83       -1.57      7.13 o 
  -4  -6   3       15.80        9.20      7.21 o 
  -3  -6   3       20.52       27.63      7.15 o 
  -2  -6   3       21.91       28.31      8.57 o 
  -1  -6   3       54.33       48.17      4.53 o 
   0  -6   3      115.47      123.13      5.36 o 
   1  -6   3       87.53       82.88     11.88 o 
   2  -6   3       29.23       39.49     15.55 o 
   3  -6   3       76.74       97.11      6.63 o 
   4  -6   3       14.62       38.48     26.37 o 
   5  -6   3        0.33       27.55     24.68 o 
  -6  -5   3        5.20       32.56      6.43 o 
  -5  -5   3        0.06        1.27      6.92 o 
  -4  -5   3        0.27       11.03      6.57 o 
  -3  -5   3        0.64        4.38      6.20 o 
  -2  -5   3        1.45        3.82      2.63 o 
  -1  -5   3       65.92       64.43      3.46 o 
   0  -5   3       21.92       17.91      3.83 o 
   1  -5   3       57.43       64.52      6.51 o 
   2  -5   3      117.38      116.30      7.32 o 
   3  -5   3      166.99      194.64      7.24 o 
   4  -5   3       58.52       55.13     10.38 o 
   5  -5   3        3.81       -7.32      7.32 o 
   6  -5   3       51.75       63.06     12.51 o 
  -7  -4   3        1.69       27.70      6.84 o 
  -6  -4   3        1.95       -5.51      5.51 o 
  -5  -4   3       35.67       36.34      6.15 o 
  -4  -4   3      200.72      189.24      9.26 o 
  -3  -4   3      108.18      110.03      4.43 o 
  -2  -4   3      662.11      601.55     20.66 o 
  -1  -4   3      287.62      230.71      4.84 o 
   0  -4   3       38.72       36.20      2.70 o 
   1  -4   3      283.12      251.32      5.67 o 
   2  -4   3       78.63       81.65      5.34 o 
   3  -4   3        7.31        1.61      3.94 o 
   4  -4   3        8.00       -2.45      7.88 o 
   5  -4   3       69.46       93.81      6.79 o 
   6  -4   3      193.76      191.69     16.59 o 
  -7  -3   3        6.16       -6.60      6.60 o 
  -6  -3   3        0.23        7.74      5.83 o 
  -5  -3   3       93.22       88.52      5.76 o 
  -4  -3   3        5.31        9.18      4.05 o 
  -3  -3   3     1361.78     1454.82     27.71 o 
  -2  -3   3      778.97      803.53     17.30 o 
  -1  -3   3      566.16      567.15     12.95 o 
   0  -3   3      478.14      489.04      4.83 o 
   1  -3   3     1965.93     2033.14     22.36 o 
   2  -3   3      506.74      507.71      7.42 o 
   3  -3   3      311.16      300.76      7.49 o 
   4  -3   3      104.18      116.05      5.50 o 
   5  -3   3      734.16      725.12     14.39 o 
   6  -3   3        2.21      -10.56     10.56 o 
   7  -3   3       43.00        1.48      8.10 o 
  -7  -2   3        7.35       34.27      7.36 o 
  -6  -2   3        3.74       -5.93      5.93 o 
  -5  -2   3        9.57       10.37      4.93 o 
  -4  -2   3      269.12      270.99      5.87 o 
  -3  -2   3        0.79        0.38      0.99 o 
  -2  -2   3      194.11      190.62      2.91 o 
  -1  -2   3     3922.33     3864.59     14.19 o 
   0  -2   3    39121.79    38115.56    237.49 o 
   1  -2   3     4862.86     4761.32     15.38 o 
   2  -2   3       49.55       56.42      4.85 o 
   3  -2   3      203.70      193.37      5.26 o 
   4  -2   3      231.52      216.87      9.81 o 
   5  -2   3      181.00      200.40     14.30 o 
   6  -2   3        7.43       11.82     11.39 o 
   7  -2   3        0.10      -19.28     20.44 o 
  -7  -1   3        2.66       -8.31      8.31 o 
  -6  -1   3       17.13       13.86      8.41 o 
  -5  -1   3        2.43        3.86      3.79 o 
  -4  -1   3      117.06      104.57      4.32 o 
  -3  -1   3      328.26      331.25      5.06 o 
  -2  -1   3      189.87      200.05      4.17 o 
  -1  -1   3    42802.64    40526.46    132.85 o 
   0  -1   3      162.47      161.29      3.38 o 
   1  -1   3     7221.81     7372.31     37.20 o 
   2  -1   3     1265.12     1267.85      7.49 o 
   3  -1   3     3197.32     3366.32     13.58 o 
   4  -1   3      855.68      773.48      8.66 o 
   5  -1   3       11.34       22.18      5.72 o 
   6  -1   3        2.56       -0.47     25.47 o 
   7  -1   3        0.48       34.95     11.18 o 
  -7   0   3       26.53        4.56     19.88 o 
  -6   0   3      114.96      125.98      9.50 o 
  -5   0   3      869.05      859.35     11.50 o 
  -4   0   3      113.35      103.23      4.62 o 
  -3   0   3        0.56        2.97      3.05 o 
  -2   0   3     2021.83     1981.35     13.39 o 
  -1   0   3        0.02        2.84      1.40 o 
   0   0   3      409.60      451.08      4.37 o 
   1   0   3      214.28      216.44      2.63 o 
   2   0   3     2712.61     2691.62      6.63 o 
   3   0   3      691.26      650.74      4.36 o 
   4   0   3      826.67      919.70      7.55 o 
   5   0   3        3.90       -0.31      3.31 o 
   6   0   3       24.81       15.26      3.57 o 
   7   0   3       54.12       74.02     11.96 o 
  -7   1   3       63.35       69.54     12.51 o 
  -6   1   3      565.36      586.65     13.62 o 
  -5   1   3       88.05       75.74      6.85 o 
  -4   1   3      235.07      213.48     15.25 o 
  -3   1   3      238.11      263.15      9.65 o 
  -2   1   3      842.86      821.94      8.30 o 
  -1   1   3     6005.70     5602.14     17.28 o 
   0   1   3        3.95        3.90      2.53 o 
   1   1   3      160.26      187.02      3.28 o 
   2   1   3      351.96      344.98      2.90 o 
   3   1   3     1013.36     1126.75      7.78 o 
   4   1   3      121.57      112.75      3.13 o 
   5   1   3       77.14       67.63      3.68 o 
   6   1   3       15.67       18.27      4.51 o 
   7   1   3       11.97       -2.11      8.13 o 
  -7   2   3       65.95       93.51     26.54 o 
  -6   2   3       22.12       12.77      6.48 o 
  -5   2   3      141.34      136.03     15.60 o 
  -4   2   3       16.03       11.37     18.07 o 
  -3   2   3      830.03      812.24     10.73 o 
  -2   2   3     2254.99     2531.83     17.70 o 
  -1   2   3       74.87       75.61      3.70 o 
   0   2   3     4181.11     4150.38     12.59 o 
   1   2   3      283.74      282.95      5.20 o 
   2   2   3     2179.08     2089.99      7.30 o 
   3   2   3        4.23        6.71      2.53 o 
   4   2   3       92.84       73.71      3.47 o 
   5   2   3       26.39       29.51      3.03 o 
   6   2   3      150.49      134.49      5.24 o 
   7   2   3       81.58       81.26     15.23 o 
  -6   3   3       29.01       47.99     10.70 o 
  -5   3   3       44.77       38.15     20.75 o 
  -4   3   3      185.96      175.31      7.03 o 
  -3   3   3      538.36      567.92     16.87 o 
  -2   3   3       72.19       65.32      6.06 o 
  -1   3   3      465.50      485.44      5.47 o 
   0   3   3       62.71       55.19      2.06 o 
   1   3   3      335.79      393.41     10.49 o 
   2   3   3        0.04       -0.47      5.11 o 
   3   3   3       28.65       41.17      3.31 o 
   4   3   3        3.39        6.06      3.55 o 
   5   3   3       38.45       40.08      6.81 o 
   6   3   3      129.94      126.49      5.38 o 
   7   3   3        2.72       27.87      5.41 o 
  -6   4   3       36.26      -10.49     10.49 o 
  -5   4   3       16.90       -0.57      9.73 o 
  -4   4   3       20.48       27.37      9.77 o 
  -3   4   3       30.25       23.57      8.91 o 
  -2   4   3       10.05        5.34      2.87 o 
  -1   4   3      278.78      295.23     12.43 o 
   0   4   3      164.22      153.27      4.24 o 
   1   4   3      371.12      388.32     11.85 o 
   2   4   3      163.68      171.79      8.78 o 
   3   4   3        4.35        1.64      5.78 o 
   4   4   3       96.10       76.10      6.94 o 
   5   4   3        1.45       -0.45      5.51 o 
   6   4   3       35.79       30.90      4.18 o 
   7   4   3       25.74        1.19      6.10 o 
  -6   5   3       17.72       98.05     13.36 o 
  -5   5   3        4.73       34.53      9.70 o 
  -4   5   3       40.96       31.53      9.57 o 
  -3   5   3       31.76       32.01      7.25 o 
  -2   5   3        9.03       25.74      5.92 o 
  -1   5   3      131.82      147.36     14.05 o 
   0   5   3      990.57      974.39     20.34 o 
   1   5   3      146.93      143.21     11.86 o 
   2   5   3       70.81       70.92      8.56 o 
   3   5   3      175.67      192.89      9.89 o 
   4   5   3       58.70       65.66      7.40 o 
   5   5   3      186.31      202.51     10.31 o 
   6   5   3       17.63       14.39      7.28 o 
   7   5   3        0.01       21.25      6.48 o 
  -5   6   3        2.86       -8.70      8.70 o 
  -4   6   3       29.38      -16.83     16.93 o 
  -3   6   3        1.46      -13.87     23.15 o 
  -2   6   3       32.15       15.38      6.20 o 
  -1   6   3      106.83      100.56     11.98 o 
   0   6   3        5.42        8.57     10.02 o 
   1   6   3        0.02        1.01      8.97 o 
   2   6   3       28.65       21.11      8.79 o 
   3   6   3      428.52      406.07     13.97 o 
   4   6   3       83.16       77.58      8.61 o 
   5   6   3       43.40       50.77      8.38 o 
   6   6   3       32.20       26.66      8.88 o 
  -4   7   3        0.05        5.01      8.60 o 
  -3   7   3       21.33      -13.36     13.36 o 
  -2   7   3       34.66       26.93     12.91 o 
  -1   7   3       58.52       67.96     12.72 o 
   0   7   3       20.41       -2.17     11.23 o 
   1   7   3      380.72      354.78     16.07 o 
   2   7   3      340.17      316.94     14.59 o 
   3   7   3       26.16       25.20      8.57 o 
   4   7   3        8.78        6.71      8.05 o 
   5   7   3       24.34       16.65      7.22 o 
  -3   8   3        8.80       28.67     14.39 o 
  -2   8   3        7.07      -12.40     12.40 o 
  -1   8   3        1.01        2.13     11.71 o 
   0   8   3      321.11      325.26     17.25 o 
   1   8   3       88.54      126.65     13.10 o 
   2   8   3       11.48       24.74     10.25 o 
   3   8   3        3.78        1.54      8.40 o 
   4   8   3        0.03       -7.80      7.80 o 
  -1   9   3       15.58       -1.15     13.11 o 
   0   9   3        3.89        4.33     13.07 o 
   1   9   3        4.16      -10.65     10.65 o 
   2   9   3       15.13       44.25     11.70 o 
   3   9   3       17.78       35.03     11.52 o 
  -2  -9   4       10.11       40.64     10.00 o 
  -1  -9   4        2.70       21.45     14.78 o 
   0  -9   4        1.09        5.51      7.77 o 
   1  -9   4       14.08       -1.26     17.44 o 
  -4  -8   4        3.91       -8.11      8.11 o 
  -3  -8   4       21.36        6.89     25.93 o 
  -2  -8   4        0.96       15.41      6.57 o 
  -1  -8   4       14.21        8.03      6.89 o 
   0  -8   4        2.63      -12.30     12.30 o 
   1  -8   4       41.82       13.07      7.76 o 
   2  -8   4       77.02       55.35     14.67 o 
   3  -8   4       24.60       -6.01     15.10 o 
  -5  -7   4        9.56       -5.73      6.82 o 
  -4  -7   4       10.81       11.92      7.16 o 
  -3  -7   4        8.40       25.61      7.75 o 
  -2  -7   4       13.20       23.52      4.33 o 
  -1  -7   4        0.02        3.34      4.21 o 
   0  -7   4        2.05       -6.47      6.47 o 
   1  -7   4       56.54       72.05     17.03 o 
   2  -7   4        7.52       -7.81      7.81 o 
   3  -7   4      191.60      191.09     16.06 o 
   4  -7   4       49.47       46.66     14.47 o 
  -6  -6   4        0.00       -6.40      6.40 o 
  -4  -6   4        0.01        3.10      6.85 o 
  -3  -6   4      140.44      159.48      9.47 o 
  -2  -6   4       28.37       34.26      5.48 o 
  -1  -6   4       73.39       68.77      4.69 o 
   0  -6   4        5.46        4.52      4.12 o 
   1  -6   4      150.30      158.20      8.12 o 
   2  -6   4        5.16       -2.95      8.38 o 
   3  -6   4      139.49      128.65     13.74 o 
   4  -6   4      478.29      480.23     13.98 o 
   5  -6   4       18.19       51.35      8.90 o 
  -6  -5   4        0.00       16.93      5.16 o 
  -4  -5   4       85.29       78.36      7.90 o 
  -3  -5   4       97.79       74.83      7.37 o 
  -2  -5   4       48.62       42.21      4.96 o 
  -1  -5   4       10.55       13.84      2.81 o 
   0  -5   4      146.12      133.37      5.09 o 
   1  -5   4       33.15       32.99      5.64 o 
   2  -5   4       28.85       29.19      9.19 o 
   3  -5   4      131.22      133.45      6.64 o 
   4  -5   4      246.54      249.15      9.20 o 
   5  -5   4       50.40       68.22      7.55 o 
   6  -5   4        3.60       -1.31     10.25 o 
  -7  -4   4        4.46       58.44      7.53 o 
  -5  -4   4       26.07       17.86      5.71 o 
  -4  -4   4      155.69      162.02      8.96 o 
  -3  -4   4       19.93       23.12      3.53 o 
  -2  -4   4      231.60      221.08      5.95 o 
  -1  -4   4      311.41      313.87      5.42 o 
   0  -4   4      233.36      230.48      4.19 o 
   1  -4   4      578.25      567.66      7.52 o 
   2  -4   4       46.98       40.55      4.26 o 
   3  -4   4       21.93       20.10      5.69 o 
   4  -4   4      217.33      194.41      6.62 o 
   5  -4   4       13.01       28.58      5.84 o 
   6  -4   4        6.66       50.93     13.37 o 
  -6  -3   4        1.24       11.72      6.56 o 
  -5  -3   4      174.28      173.84      7.50 o 
  -4  -3   4       16.23       11.40      4.00 o 
  -3  -3   4       95.06      104.37      4.66 o 
  -2  -3   4       87.49       74.77      3.74 o 
  -1  -3   4      218.87      172.37      3.57 o 
   0  -3   4      843.07      816.23      6.25 o 
   1  -3   4       68.39       75.19      4.60 o 
   2  -3   4       22.70       19.83      3.96 o 
   3  -3   4      105.90      102.63      4.94 o 
   4  -3   4      148.26      159.94      7.32 o 
   5  -3   4      346.20      342.84     12.24 o 
   6  -3   4        0.04       -9.77     10.70 o 
   7  -3   4        1.22       28.73     11.87 o 
  -7  -2   4        9.45       13.65     17.16 o 
  -6  -2   4       17.45        5.34      5.15 o 
  -5  -2   4        7.12       12.28      4.88 o 
  -4  -2   4       23.64       23.32      4.80 o 
  -3  -2   4        0.17       -0.48      1.16 o 
  -2  -2   4       13.30        8.79      2.24 o 
  -1  -2   4        5.32        1.49      1.49 o 
   0  -2   4     2199.60     2095.29      8.56 o 
   1  -2   4       12.63        7.65      3.17 o 
   2  -2   4       24.07       28.85      4.80 o 
   3  -2   4     1037.14     1066.05     10.25 o 
   4  -2   4      261.11      240.77      6.33 o 
   5  -2   4       17.50       10.35     10.02 o 
   6  -2   4        0.90       -7.39     11.10 o 
   7  -2   4        2.55      -13.70     14.13 o 
  -7  -1   4        0.70       13.47     20.09 o 
  -6  -1   4       23.17       13.37      8.78 o 
  -5  -1   4      563.26      534.04     11.59 o 
  -4  -1   4        7.00        1.26      3.08 o 
  -3  -1   4       90.94       88.28      2.09 o 
  -2  -1   4      966.78      973.08     11.67 o 
  -1  -1   4     8086.27     8026.10     20.95 o 
   0  -1   4       57.72       57.32      3.44 o 
   1  -1   4      638.70      704.54      9.51 o 
   2  -1   4     1032.23      988.46      7.63 o 
   3  -1   4      685.02      791.63      6.93 o 
   4  -1   4      112.56       85.26      6.70 o 
   5  -1   4       19.66       24.16      5.82 o 
   6  -1   4        1.63        3.87      6.07 o 
   7  -1   4       15.94      -12.86     12.86 o 
  -7   0   4        1.09      -11.28     11.28 o 
  -6   0   4      494.20      481.31     12.30 o 
  -5   0   4      248.28      257.32      7.04 o 
  -4   0   4      176.42      165.69      5.29 o 
  -3   0   4       38.10       31.96      2.32 o 
  -2   0   4     1710.35     1668.06      8.17 o 
  -1   0   4       17.27       23.99      1.47 o 
   0   0   4      432.17      437.16      3.74 o 
   1   0   4      142.80      156.41      3.10 o 
   2   0   4     3913.75     3928.95      8.13 o 
   3   0   4       44.28       35.64      1.73 o 
   4   0   4      325.75      290.20      4.83 o 
   5   0   4       40.57       50.68      5.59 o 
   6   0   4       20.18       12.46      5.41 o 
   7   0   4       52.26       72.69      6.27 o 
  -7   1   4       20.62      -15.29     22.04 o 
  -6   1   4       61.31       89.39      7.98 o 
  -5   1   4       72.17       70.83      6.87 o 
  -4   1   4      445.47      435.92      9.26 o 
  -3   1   4      273.06      261.72      6.61 o 
  -2   1   4     1024.45     1043.03      7.29 o 
  -1   1   4      289.34      314.90      4.59 o 
   0   1   4        9.49       14.87      2.35 o 
   1   1   4     1028.65     1053.92      7.66 o 
   2   1   4      213.51      198.95      3.43 o 
   3   1   4      219.51      261.25      4.64 o 
   4   1   4        5.89        9.24      2.29 o 
   5   1   4       22.77       27.35      4.02 o 
   6   1   4      123.00      121.87      6.74 o 
   7   1   4        5.02       -0.06      5.24 o 
  -7   2   4        1.76       42.65      8.11 o 
  -6   2   4        2.36      -17.46     17.46 o 
  -5   2   4      281.07      252.09      9.43 o 
  -4   2   4      112.66      116.90      6.21 o 
  -3   2   4      881.80      872.78     13.68 o 
  -2   2   4       46.42       65.65      3.26 o 
  -1   2   4       92.64      105.54      2.32 o 
   0   2   4      368.57      445.86      4.88 o 
   1   2   4      201.87      205.67      3.00 o 
   2   2   4     1540.65     1483.89      6.13 o 
   3   2   4        7.14        9.30      1.60 o 
   4   2   4       19.35       24.41      3.16 o 
   5   2   4       64.15       62.04      3.06 o 
   6   2   4       97.82       90.64      6.85 o 
   7   2   4       12.42       -4.21     11.84 o 
  -6   3   4        1.43       77.30     10.82 o 
  -5   3   4       68.93       38.04     11.69 o 
  -4   3   4       38.35       35.26      4.90 o 
  -3   3   4      448.98      469.42      8.49 o 
  -2   3   4       16.77       26.04      4.66 o 
  -1   3   4      207.99      226.81      4.21 o 
   0   3   4      321.04      311.63      5.00 o 
   1   3   4     7819.36     8029.79     41.06 o 
   2   3   4      152.12      134.52      6.88 o 
   3   3   4      222.96      223.79      3.98 o 
   4   3   4        3.29        6.62      3.64 o 
   5   3   4      549.44      574.75      8.49 o 
   6   3   4       45.25       51.03      6.09 o 
   7   3   4       32.01       20.59      9.44 o 
  -5   4   4       16.20       71.94     11.04 o 
  -4   4   4       98.39       97.63     11.65 o 
  -3   4   4        0.13        1.57      8.08 o 
  -2   4   4        6.15        5.35      5.84 o 
  -1   4   4      326.78      327.71      8.26 o 
   0   4   4      182.60      170.40      6.54 o 
   1   4   4      390.24      390.10     12.09 o 
   2   4   4      887.09      924.75     15.94 o 
   3   4   4        0.57        6.73      5.91 o 
   4   4   4      328.48      322.47     10.17 o 
   5   4   4       17.50       19.87      5.88 o 
   6   4   4       70.38       61.50     13.53 o 
   7   4   4        0.48       -4.04      6.09 o 
  -5   5   4      206.50      176.94     14.50 o 
  -4   5   4       51.86       34.54      8.88 o 
  -3   5   4      142.52      118.89     27.34 o 
  -2   5   4       45.87       55.34      6.35 o 
  -1   5   4       84.89       93.99      7.52 o 
   0   5   4      999.59      987.05     20.98 o 
   1   5   4     1247.61     1270.84     21.65 o 
   2   5   4       73.55       64.99      8.65 o 
   3   5   4      315.99      318.06     11.70 o 
   4   5   4       46.95       47.83      7.15 o 
   5   5   4       65.65       76.06      7.91 o 
   6   5   4        2.24       -5.09      6.55 o 
   7   5   4       14.54       27.35      6.07 o 
  -5   6   4        0.43       39.48     21.03 o 
  -4   6   4      207.03      255.45     53.18 o 
  -3   6   4        1.03       19.54      7.09 o 
  -2   6   4        2.91      -15.24     15.24 o 
  -1   6   4      277.28      308.75     16.27 o 
   0   6   4      738.08      714.47     20.13 o 
   1   6   4       48.21       55.00     10.22 o 
   2   6   4      119.70       88.12      9.98 o 
   3   6   4      863.90      854.91     18.62 o 
   4   6   4      458.90      467.54     14.45 o 
   5   6   4       36.04       32.80      7.63 o 
   6   6   4       91.25       97.61     10.05 o 
  -4   7   4        1.15       38.05     16.25 o 
  -3   7   4        4.59      -13.76     13.76 o 
  -2   7   4       69.05      110.74     15.11 o 
  -1   7   4        0.30       -3.24     11.70 o 
   0   7   4        0.61      -10.39     10.67 o 
   1   7   4      164.03      142.04     12.35 o 
   2   7   4      249.19      233.03     13.36 o 
   3   7   4      145.60      132.60     11.41 o 
   4   7   4        4.85        4.19      7.66 o 
   5   7   4      115.52      122.06     10.25 o 
  -3   8   4        5.70       64.86     16.14 o 
  -2   8   4      256.10      230.56     17.80 o 
  -1   8   4        2.89       28.67     13.93 o 
   0   8   4       68.08       79.63     13.93 o 
   1   8   4       16.41        2.14     11.00 o 
   2   8   4       37.47       18.19     11.06 o 
   3   8   4       25.29       12.39      9.19 o 
   4   8   4       21.46        7.18      9.14 o 
  -1   9   4       21.20      -12.66     12.66 o 
   0   9   4        0.22       26.40     12.03 o 
   1   9   4        6.94       19.87     11.90 o 
   2   9   4       15.46       49.80     11.08 o 
   3   9   4        5.60       -4.91      9.94 o 
  -1  -9   5       30.66       18.62      9.29 o 
   0  -9   5        0.00       29.52      8.91 o 
   1  -9   5       12.03       46.65     15.36 o 
  -4  -8   5        2.32       -1.14      7.77 o 
  -3  -8   5        8.82       11.96     37.36 o 
  -2  -8   5       18.46       14.62      4.89 o 
  -1  -8   5       13.44       16.21     23.28 o 
   0  -8   5       27.73       47.53      7.02 o 
   1  -8   5        3.99        4.96     13.09 o 
   2  -8   5        2.28        4.09     14.05 o 
   3  -8   5        3.86       41.17     14.97 o 
  -5  -7   5        8.67       -8.18      8.18 o 
  -4  -7   5        4.44       17.34      7.71 o 
  -3  -7   5        0.00       21.26      7.49 o 
  -2  -7   5        0.38       -4.16      4.16 o 
  -1  -7   5        7.33        7.09      5.96 o 
   0  -7   5       25.25       25.70      8.15 o 
   1  -7   5       17.45       17.24      6.32 o 
   2  -7   5        8.27        4.26     12.82 o 
   3  -7   5      130.73      147.84     15.35 o 
   4  -7   5        1.89       33.07     14.43 o 
  -6  -6   5        0.10        1.03      5.95 o 
  -4  -6   5        1.23       12.12      7.05 o 
  -3  -6   5       19.49       15.13      6.96 o 
  -2  -6   5        2.14       -2.81      4.57 o 
  -1  -6   5       32.59       22.05      4.21 o 
   0  -6   5       32.17       32.28      7.77 o 
   1  -6   5        3.51       13.43      6.05 o 
   2  -6   5       30.90       35.88     12.12 o 
   3  -6   5        0.36       -3.59     11.46 o 
   4  -6   5       38.58       26.73      5.18 o 
   5  -6   5       12.98      -15.98     15.98 o 
  -6  -5   5        0.47       21.76      6.11 o 
  -4  -5   5       98.90       96.63      8.16 o 
  -3  -5   5      224.35      220.48      9.39 o 
  -2  -5   5      360.74      386.20      8.50 o 
  -1  -5   5       41.10       30.44      3.80 o 
   0  -5   5      246.27      258.20     12.29 o 
   1  -5   5      490.99      449.15     13.91 o 
   2  -5   5      200.17      181.86      8.82 o 
   3  -5   5       58.42       53.59      7.05 o 
   4  -5   5       50.15       65.32      7.13 o 
   5  -5   5       94.55       90.77     10.59 o 
   6  -5   5        1.76       32.41     59.84 o 
  -6  -4   5        1.13       -5.13      5.13 o 
  -5  -4   5       16.22       35.00      6.38 o 
  -4  -4   5      117.12      107.54      5.82 o 
  -3  -4   5        9.57        5.81      3.16 o 
  -2  -4   5        5.81        3.31      2.65 o 
  -1  -4   5     2500.33     2485.37     25.98 o 
   0  -4   5     1780.83     1860.88     11.59 o 
   1  -4   5     1528.17     1545.30     38.39 o 
   2  -4   5      180.65      177.30      6.60 o 
   3  -4   5       32.81       42.61      5.04 o 
   4  -4   5      208.01      200.07      8.68 o 
   5  -4   5        6.15        6.95      5.28 o 
   6  -4   5       14.88        1.80     10.48 o 
  -6  -3   5        6.87       19.03      6.69 o 
  -5  -3   5       23.44       15.81      9.49 o 
  -4  -3   5       71.14       77.68      5.82 o 
  -3  -3   5       75.73       77.10      5.65 o 
  -2  -3   5      616.97      646.62      7.33 o 
  -1  -3   5     3615.04     3591.52     20.57 o 
   0  -3   5       83.07       90.31      2.83 o 
   1  -3   5     1081.84     1281.21     23.47 o 
   2  -3   5      523.56      595.93      9.06 o 
   3  -3   5        0.06        3.23      6.03 o 
   4  -3   5      272.78      281.21      9.15 o 
   5  -3   5      235.79      253.94      9.75 o 
   6  -3   5        4.69       17.11     10.88 o 
   7  -3   5        1.50       31.12     11.38 o 
  -7  -2   5       36.14       37.05     41.10 o 
  -6  -2   5        0.70       -0.39      5.26 o 
  -5  -2   5      147.21      146.82     11.01 o 
  -4  -2   5      218.18      208.26      6.95 o 
  -3  -2   5       22.98       29.51      1.66 o 
  -2  -2   5     1825.55     1743.92     14.29 o 
  -1  -2   5      165.64      157.80      4.34 o 
   0  -2   5     1588.44     1505.11      7.81 o 
   1  -2   5      454.51      453.95      5.80 o 
   2  -2   5      143.07      187.29      6.20 o 
   3  -2   5      903.21      904.16      9.60 o 
   4  -2   5       30.36       26.75      3.54 o 
   5  -2   5        0.20       -1.03      5.24 o 
   6  -2   5      166.33      174.99     15.41 o 
   7  -2   5       28.11       53.90     12.05 o 
  -7  -1   5        3.90        8.87      6.22 o 
  -6  -1   5       55.58       54.87      6.64 o 
  -5  -1   5      194.00      166.99      7.94 o 
  -4  -1   5       62.71       52.90      7.84 o 
  -3  -1   5      427.16      410.00     11.52 o 
  -2  -1   5       14.64       15.30      1.69 o 
  -1  -1   5     2284.87     2230.73      9.30 o 
   0  -1   5       37.78       32.65      1.71 o 
   1  -1   5      284.08      292.23      4.65 o 
   2  -1   5      572.31      527.05      5.95 o 
   3  -1   5       98.72       91.29      3.34 o 
   4  -1   5        0.07        3.62      2.71 o 
   5  -1   5        0.77       -6.73      6.73 o 
   6  -1   5       66.23       62.91      7.32 o 
   7  -1   5       38.18       12.27     15.54 o 
  -7   0   5       49.72      113.92     15.00 o 
  -5   0   5        5.59       19.56      6.19 o 
  -4   0   5      845.22      790.01     12.49 o 
  -3   0   5       18.37       19.91      2.65 o 
  -2   0   5     1063.01     1100.70      7.05 o 
  -1   0   5      157.66      145.29      2.37 o 
   0   0   5     1696.42     1822.92     14.34 o 
   1   0   5      128.48      142.65      3.34 o 
   2   0   5     4054.71     4171.49     16.04 o 
   3   0   5        0.15        1.24      1.51 o 
   4   0   5      167.43      179.95      4.10 o 
   5   0   5       61.04       55.43      6.06 o 
   6   0   5       16.16       -0.43      4.74 o 
   7   0   5       87.14       53.55     11.67 o 
  -6   1   5        0.70       -8.88     13.44 o 
  -5   1   5      355.87      334.80     19.15 o 
  -4   1   5       43.30       46.70      5.18 o 
  -3   1   5     1655.71     1619.67     30.67 o 
  -2   1   5      115.96      126.33      2.90 o 
  -1   1   5        5.87       11.82      1.65 o 
   0   1   5       17.82       19.34      2.45 o 
   1   1   5     3272.10     3361.40     20.71 o 
   2   1   5       80.09       88.73      2.00 o 
   3   1   5     2630.41     2750.17     20.66 o 
   4   1   5       10.76        6.05      2.33 o 
   5   1   5       36.67       49.89      3.22 o 
   6   1   5      184.12      170.85      6.52 o 
   7   1   5      121.13      109.53     19.02 o 
  -7   2   5        0.69        3.40     11.15 o 
  -6   2   5        0.04       15.17     18.75 o 
  -5   2   5       86.53       86.19     13.14 o 
  -4   2   5       52.67       55.19      6.63 o 
  -3   2   5      286.93      271.92      6.22 o 
  -2   2   5     2873.50     3046.41      9.49 o 
  -1   2   5      376.06      412.09      4.71 o 
   0   2   5     1896.63     1839.19     13.52 o 
   1   2   5      112.71      112.07      2.57 o 
   2   2   5       15.08       25.60      2.18 o 
   3   2   5        2.48        0.28      1.56 o 
   4   2   5      496.97      507.96      6.67 o 
   5   2   5      123.76      119.33      7.84 o 
   6   2   5      189.17      185.76      7.45 o 
   7   2   5       36.18       27.79      8.65 o 
  -6   3   5        1.13       13.12      9.70 o 
  -5   3   5       27.68       -2.78     10.77 o 
  -4   3   5       64.60       63.66     11.23 o 
  -3   3   5      212.78      254.39      6.69 o 
  -2   3   5       43.59       46.36      4.69 o 
  -1   3   5       51.64       48.00      5.49 o 
   0   3   5      411.74      415.95      5.70 o 
   1   3   5     1162.80     1250.78     17.53 o 
   2   3   5        9.15        8.92      2.37 o 
   3   3   5      691.47      658.34     10.89 o 
   4   3   5        5.11        8.20      3.42 o 
   5   3   5      116.88      101.80     11.14 o 
   6   3   5        0.03       14.39      3.91 o 
   7   3   5        5.14       -4.56      4.56 o 
  -6   4   5        0.11       24.70     11.66 o 
  -5   4   5        6.00       30.18     10.59 o 
  -4   4   5      123.99      111.70     11.97 o 
  -3   4   5        3.85        0.57      7.66 o 
  -2   4   5      238.91      237.14     20.73 o 
  -1   4   5      143.96      133.51      6.63 o 
   0   4   5      225.79      221.79      5.32 o 
   1   4   5       43.44       37.05      7.75 o 
   2   4   5      294.96      320.92     10.84 o 
   3   4   5       94.47       87.95      7.27 o 
   4   4   5      201.40      190.86      8.73 o 
   5   4   5        1.44        6.70      5.92 o 
   6   4   5       48.84       56.49     23.18 o 
   7   4   5        4.04       16.97      8.50 o 
  -5   5   5       12.33       -9.33      9.33 o 
  -4   5   5        1.73       -6.34      9.39 o 
  -3   5   5      241.14      238.43     12.71 o 
  -2   5   5      151.45      151.47      8.17 o 
  -1   5   5        2.62       -5.10      5.10 o 
   0   5   5      264.67      237.97     13.14 o 
   1   5   5      322.92      341.57     13.32 o 
   2   5   5       66.46       45.49      8.08 o 
   3   5   5        0.51        0.76      7.05 o 
   4   5   5        7.24        2.77      6.23 o 
   5   5   5       11.22       15.40      6.45 o 
   6   5   5        9.39        5.70      6.62 o 
   7   5   5       24.49       29.04      5.98 o 
  -5   6   5        1.46       85.46     39.76 o 
  -4   6   5      107.06      116.64     32.38 o 
  -3   6   5        4.08       26.01     12.45 o 
  -2   6   5       60.06       42.97     12.60 o 
  -1   6   5       38.28       67.05     13.02 o 
   0   6   5       55.82       46.74     11.54 o 
   1   6   5       70.80       62.56     10.61 o 
   2   6   5        4.73       -7.19      8.63 o 
   3   6   5       79.13       84.17      9.67 o 
   4   6   5        0.41       -0.50      7.69 o 
   5   6   5       13.73        8.55      7.27 o 
   6   6   5       63.17       91.50     10.07 o 
  -4   7   5        0.01       63.64     18.09 o 
  -3   7   5       67.11       18.97     14.51 o 
  -2   7   5      158.26      215.32     17.57 o 
  -1   7   5      131.34      126.26     14.07 o 
   0   7   5       36.82       34.34     12.01 o 
   1   7   5        1.11       17.91     11.06 o 
   2   7   5      145.62      113.70     11.41 o 
   3   7   5       22.68       18.08      8.44 o 
   4   7   5        7.77        3.07      7.52 o 
   5   7   5       49.69       53.30      9.05 o 
  -3   8   5       21.42       76.49     17.07 o 
  -2   8   5       20.57       -1.50     13.45 o 
  -1   8   5        0.68       30.70     14.91 o 
   0   8   5        2.79      -12.50     12.50 o 
   1   8   5       69.25       52.85     11.53 o 
   2   8   5        7.52       -3.62      9.27 o 
   4   8   5       17.14       19.45      9.81 o 
   0   9   5       43.42       74.07     14.75 o 
   1   9   5       96.48      142.14     15.37 o 
   2   9   5        0.00        3.85     10.34 o 
  -1  -9   6        1.49       20.14      9.24 o 
   0  -9   6        3.75      -14.71     14.71 o 
  -4  -8   6       10.53       21.75      8.30 o 
  -3  -8   6        3.56       -5.04     19.89 o 
  -2  -8   6        6.62       -5.16     17.94 o 
  -1  -8   6        0.91       -8.26     10.67 o 
   0  -8   6        1.13       20.96     12.63 o 
   1  -8   6       35.74       57.02     13.38 o 
   2  -8   6        4.55       21.70     13.74 o 
   3  -8   6       28.01       39.53     14.59 o 
  -5  -7   6        2.09       -8.62      8.62 o 
  -4  -7   6        4.97       30.19      8.25 o 
  -3  -7   6        0.19        2.85      7.26 o 
  -2  -7   6        3.97       10.13      4.74 o 
  -1  -7   6       19.59       18.84      4.49 o 
   0  -7   6        8.44       19.36      6.07 o 
   1  -7   6        8.43       32.45      6.68 o 
   2  -7   6       11.79       36.76     13.67 o 
   3  -7   6       26.85       36.07     14.26 o 
   4  -7   6       37.52       13.76     13.56 o 
  -4  -6   6        4.69        3.31      6.29 o 
  -3  -6   6       13.72        9.06      5.96 o 
  -2  -6   6       12.00        8.76      5.46 o 
  -1  -6   6       50.93       42.42      4.71 o 
   0  -6   6      153.84      151.88      5.81 o 
   1  -6   6       26.57       21.90      7.35 o 
   2  -6   6       26.69       55.07     11.57 o 
   3  -6   6       11.31       37.25     11.56 o 
   4  -6   6        1.34        0.89     11.26 o 
   5  -6   6        2.31       -9.71      9.71 o 
  -6  -5   6        3.59       -5.85      5.85 o 
  -5  -5   6       41.99       22.95      5.23 o 
  -4  -5   6        6.25        1.51      6.39 o 
  -3  -5   6       30.26       30.02      6.57 o 
  -2  -5   6       44.68       48.28      5.29 o 
  -1  -5   6        2.56        3.43      3.55 o 
   0  -5   6      333.33      339.17      8.70 o 
   1  -5   6       12.82       13.79      4.80 o 
   2  -5   6       34.90       41.76      6.22 o 
   3  -5   6       26.96       32.09     10.09 o 
   4  -5   6        6.71        7.71      4.45 o 
   5  -5   6        7.30      -12.54     12.54 o 
   6  -5   6        6.21      105.15     26.23 o 
  -6  -4   6        7.34       -4.39      6.04 o 
  -5  -4   6       10.09       14.92      5.75 o 
  -4  -4   6       95.35       96.83      5.36 o 
  -3  -4   6       16.86        9.95      5.27 o 
  -2  -4   6       15.18        5.07      3.61 o 
  -1  -4   6     1354.42     1390.22     19.81 o 
   0  -4   6     1110.71     1151.32      8.83 o 
   1  -4   6     1194.03     1143.63     17.47 o 
   2  -4   6       67.60       65.46      5.17 o 
   3  -4   6      143.27      143.99     13.33 o 
   4  -4   6      146.45      180.26     10.25 o 
   5  -4   6       29.49       41.59     28.90 o 
   6  -4   6       45.80       45.21     28.87 o 
  -7  -3   6        2.90        4.02      8.05 o 
  -6  -3   6       24.86       28.69      6.72 o 
  -5  -3   6       48.48       54.84     14.36 o 
  -4  -3   6        2.05        6.80      4.07 o 
  -3  -3   6        1.24        0.63      4.49 o 
  -2  -3   6      109.96      107.34      4.52 o 
  -1  -3   6     2168.72     2115.23     12.85 o 
   0  -3   6       40.32       39.67      2.38 o 
   1  -3   6     1498.91     1397.87     11.26 o 
   2  -3   6     1889.91     1857.82     28.74 o 
   3  -3   6        0.27        4.21      3.90 o 
   4  -3   6      476.33      463.78      8.58 o 
   5  -3   6       81.30       77.58     16.94 o 
   6  -3   6        0.01       -4.62     10.43 o 
   7  -3   6        6.71        0.11     10.66 o 
  -7  -2   6        0.91       -4.47      6.71 o 
  -6  -2   6       51.12       64.63      6.70 o 
  -5  -2   6      328.20      352.57     16.47 o 
  -4  -2   6        8.77       19.77      4.81 o 
  -3  -2   6       43.69       43.01      2.09 o 
  -2  -2   6     1620.03     1557.05     18.95 o 
  -1  -2   6       27.12       35.87      2.72 o 
   0  -2   6     4896.88     4791.71     13.43 o 
   1  -2   6     2633.59     2564.81     11.49 o 
   2  -2   6     2348.02     2370.61     17.25 o 
   3  -2   6      412.38      388.60      5.90 o 
   4  -2   6      450.26      458.24      6.90 o 
   5  -2   6       53.76       49.11      6.51 o 
   6  -2   6        1.03       24.35     11.33 o 
   7  -2   6        9.84       32.51     11.12 o 
  -7  -1   6        3.84        7.14     17.87 o 
  -6  -1   6      194.77      182.15     19.45 o 
  -5  -1   6      119.59      132.95      7.66 o 
  -4  -1   6      272.88      260.54      7.94 o 
  -3  -1   6      308.76      270.23      4.02 o 
  -2  -1   6        0.65        3.43      1.76 o 
  -1  -1   6     3099.20     3051.82     11.59 o 
   0  -1   6      253.06      243.82      3.91 o 
   1  -1   6      138.91      135.23      3.78 o 
   2  -1   6       60.16       40.68      3.39 o 
   3  -1   6     2263.88     2481.82     11.86 o 
   4  -1   6        5.07        5.42      2.67 o 
   5  -1   6       23.55       22.82      5.88 o 
   6  -1   6       77.89      100.52      8.22 o 
   7  -1   6        0.01       45.77     14.84 o 
  -7   0   6       33.32       57.19     13.43 o 
  -6   0   6        0.06      -11.06     11.06 o 
  -5   0   6      445.88      408.58     11.18 o 
  -4   0   6       24.53       19.47      7.68 o 
  -3   0   6      326.61      334.79      5.89 o 
  -2   0   6     4016.57     4018.16     11.58 o 
  -1   0   6       36.11       36.20      1.91 o 
   0   0   6     1425.08     1417.82     10.50 o 
   1   0   6      175.46      172.59      3.77 o 
   2   0   6       65.80       96.65      1.84 o 
   3   0   6      101.73      105.72      2.25 o 
   4   0   6      143.95      112.77      2.56 o 
   5   0   6      143.10      144.91      5.18 o 
   6   0   6       15.35        4.68      4.88 o 
   7   0   6      100.63      103.96      6.98 o 
  -7   1   6       22.65       19.46     10.95 o 
  -6   1   6       12.18       -5.95     11.09 o 
  -5   1   6        7.49       -7.23     10.58 o 
  -4   1   6       26.73       23.04      9.34 o 
  -3   1   6      789.27      879.93     15.36 o 
  -2   1   6      105.71      134.22      3.75 o 
  -1   1   6      875.63      910.07      9.54 o 
   0   1   6       38.36       37.10      2.77 o 
   1   1   6      254.37      258.35      5.67 o 
   2   1   6       27.51       27.67      1.64 o 
   3   1   6     1478.42     1483.31     11.39 o 
   4   1   6       44.84       43.35      2.75 o 
   5   1   6      215.77      204.73      6.44 o 
   6   1   6      176.32      165.77      6.80 o 
   7   1   6       34.39       41.79      6.68 o 
  -6   2   6       15.10       22.22     12.22 o 
  -5   2   6       22.26       27.25      7.73 o 
  -4   2   6       60.25       58.09     11.13 o 
  -3   2   6        1.41       10.32      2.63 o 
  -2   2   6       51.45       39.46      1.79 o 
  -1   2   6      289.64      301.12      3.95 o 
   0   2   6      438.72      451.98      7.17 o 
   1   2   6       69.75       77.05      3.65 o 
   2   2   6     3298.02     3325.88     17.54 o 
   3   2   6       25.32       15.63      2.27 o 
   4   2   6        5.73        6.04      2.59 o 
   5   2   6      124.18      128.50      5.00 o 
   6   2   6        1.67        0.77      5.83 o 
   7   2   6       68.69       53.85      6.43 o 
  -6   3   6       48.79       19.96     10.49 o 
  -5   3   6        6.28        3.88      9.94 o 
  -4   3   6       71.67       63.25     11.88 o 
  -3   3   6       48.37       40.88      9.29 o 
  -2   3   6       87.71       86.50      4.25 o 
  -1   3   6      179.67      143.25      5.88 o 
   0   3   6      994.22     1004.34      7.31 o 
   1   3   6     5118.12     5442.20     52.80 o 
   2   3   6       79.57       86.87      3.21 o 
   3   3   6      172.80      186.72      4.69 o 
   4   3   6       44.20       53.24      4.40 o 
   5   3   6      168.35      164.57      6.15 o 
   6   3   6        0.44        7.00      4.37 o 
   7   3   6        3.41       21.68      5.82 o 
  -6   4   6       32.30      106.30     13.70 o 
  -5   4   6       33.72       38.69     10.87 o 
  -4   4   6      190.94      134.32     11.52 o 
  -3   4   6        3.17        5.55      7.52 o 
  -2   4   6      452.74      458.68     14.95 o 
  -1   4   6      375.37      355.45      8.95 o 
   0   4   6      211.94      233.75     11.31 o 
   1   4   6      109.14      115.24      9.22 o 
   2   4   6     1877.91     1864.68     22.63 o 
   3   4   6      603.31      572.42     13.00 o 
   4   4   6     1300.32     1279.45     18.14 o 
   5   4   6       23.00       22.48      9.95 o 
   6   4   6        0.74        5.10     12.08 o 
   7   4   6       16.81       26.13     13.84 o 
  -5   5   6       13.71       18.64      9.66 o 
  -4   5   6        4.07       47.42     10.14 o 
  -3   5   6       56.89       76.16      8.39 o 
  -2   5   6      192.49      219.21      9.31 o 
  -1   5   6      280.27      270.86      8.71 o 
   0   5   6       19.02       18.02      9.78 o 
   1   5   6       71.51       87.97     10.11 o 
   2   5   6      568.61      547.53     15.02 o 
   3   5   6      783.59      756.33     16.48 o 
   4   5   6        3.62       -1.71      6.93 o 
   5   5   6       45.10       58.44      7.85 o 
   6   5   6       10.29        1.23      6.44 o 
   7   5   6       18.54        8.62      6.45 o 
  -5   6   6       27.58       61.86     10.09 o 
  -4   6   6       45.26        5.43      8.23 o 
  -3   6   6       13.68       -3.04     18.19 o 
  -2   6   6      167.94      191.66     15.81 o 
  -1   6   6       61.20       88.10     13.77 o 
   0   6   6      490.44      479.91     17.97 o 
   1   6   6      221.17      224.18     13.62 o 
   2   6   6      136.60      121.01     11.15 o 
   3   6   6        1.98       -5.04      7.66 o 
   4   6   6        0.01        0.09      7.12 o 
   5   6   6        4.26       18.70      7.97 o 
   6   6   6       33.91       59.22      9.18 o 
  -4   7   6       22.14       68.95     16.74 o 
  -3   7   6       89.79       72.54     16.54 o 
  -2   7   6      148.28      193.48     17.39 o 
  -1   7   6      380.56      370.41     18.93 o 
   0   7   6       22.26       25.67     12.68 o 
   1   7   6      141.94      144.63     13.21 o 
   2   7   6      103.00       80.22     10.88 o 
   3   7   6       12.38       16.48      8.33 o 
   4   7   6        6.41       12.69      8.47 o 
   5   7   6        2.63       30.69      9.53 o 
  -2   8   6        9.83      -14.47     14.47 o 
  -1   8   6        1.36       23.82     14.21 o 
   0   8   6       76.14       29.90     14.13 o 
   1   8   6      217.89      220.83     15.83 o 
   2   8   6       11.19       -2.32      9.90 o 
   3   8   6       12.08        0.79      8.35 o 
   4   8   6       26.56       52.89     10.99 o 
   0   9   6      119.64      165.05     16.59 o 
   1   9   6      174.14      184.41     16.78 o 
   2   9   6        4.30        5.29     11.19 o 
  -1  -9   7        2.22       -9.72     12.51 o 
   0  -9   7       10.63      -11.13     14.17 o 
  -3  -8   7        6.34       -5.00      5.00 o 
  -2  -8   7        2.02       20.40     18.92 o 
  -1  -8   7       14.02        7.25     10.33 o 
   0  -8   7        1.58       -8.82     11.23 o 
   1  -8   7        0.18      -11.25     11.25 o 
   2  -8   7       58.64       25.38     13.17 o 
  -4  -7   7       49.10       58.99      9.20 o 
  -3  -7   7        7.35       -4.87      7.03 o 
  -2  -7   7       30.74       28.29      4.59 o 
  -1  -7   7        6.72       12.40      7.97 o 
   0  -7   7       73.84       74.65      6.65 o 
   1  -7   7        4.67       -6.93     10.76 o 
   2  -7   7       37.32       29.70     12.43 o 
   3  -7   7      118.28       94.89     13.53 o 
   4  -7   7       42.56        5.53     12.49 o 
  -4  -6   7       23.15        9.71      6.69 o 
  -3  -6   7        1.82        0.23      6.02 o 
  -2  -6   7        0.10        4.46      9.51 o 
  -1  -6   7      258.22      275.38      6.83 o 
   0  -6   7       40.23       49.82      7.16 o 
   1  -6   7      121.90      127.43     17.90 o 
   2  -6   7        1.78      -10.73     10.73 o 
   3  -6   7       14.28        3.33     10.34 o 
   4  -6   7        0.69       -5.50      5.50 o 
   5  -6   7        6.63       27.40      7.16 o 
  -5  -5   7       10.59       38.15      5.66 o 
  -4  -5   7       28.76       19.75      6.51 o 
  -3  -5   7       50.06       56.00      7.02 o 
  -2  -5   7      202.39      209.78      6.68 o 
  -1  -5   7        1.28        6.77      3.54 o 
   0  -5   7       73.62       65.21      4.44 o 
   1  -5   7       86.47       83.42     14.87 o 
   2  -5   7      112.53       93.66     10.75 o 
   3  -5   7        1.72       -7.09      9.11 o 
   4  -5   7       18.05        6.55      5.17 o 
   5  -5   7        0.52       12.74     10.49 o 
   6  -5   7        2.11       52.13     62.30 o 
  -6  -4   7       11.66       39.75      6.10 o 
  -5  -4   7        8.33        1.45      5.11 o 
  -4  -4   7        0.09       -1.37      3.91 o 
  -3  -4   7       64.26       59.41      6.74 o 
  -2  -4   7      133.61      112.06      7.66 o 
  -1  -4   7       81.00       75.58      5.27 o 
   0  -4   7       57.89       59.36      5.08 o 
   1  -4   7      170.61      166.33     13.82 o 
   2  -4   7       20.94       18.76      4.99 o 
   3  -4   7      428.94      438.28     14.34 o 
   4  -4   7      434.24      417.77      9.79 o 
   5  -4   7        1.91      -12.06     25.28 o 
   6  -4   7        6.29       13.37     19.92 o 
  -6  -3   7       25.21       59.76     43.56 o 
  -5  -3   7      122.40      146.23      7.18 o 
  -4  -3   7       40.25       44.95      4.91 o 
  -3  -3   7       20.53       19.77      3.42 o 
  -2  -3   7       59.03       71.33      3.59 o 
  -1  -3   7      656.78      738.56      8.34 o 
   0  -3   7        6.15       13.47      2.13 o 
   1  -3   7      514.23      482.26      7.33 o 
   2  -3   7      385.85      404.04      7.03 o 
   3  -3   7      141.40      160.85      9.21 o 
   4  -3   7        2.23        6.64      4.17 o 
   5  -3   7        6.30        5.14      7.35 o 
   6  -3   7        5.32       -1.03     23.23 o 
   7  -3   7       24.11       83.40     13.13 o 
  -7  -2   7        0.91       -7.55      7.55 o 
  -6  -2   7      247.96      285.04     11.59 o 
  -5  -2   7       15.74       28.74     15.65 o 
  -4  -2   7      135.02      163.21     17.01 o 
  -3  -2   7        3.05        3.80      1.84 o 
  -2  -2   7      143.02      130.65      3.62 o 
  -1  -2   7        1.99        1.66      2.34 o 
   0  -2   7       23.84       18.35      2.16 o 
   1  -2   7      400.28      380.30      4.35 o 
   2  -2   7      370.45      396.97      5.00 o 
   3  -2   7      106.30      101.00      4.95 o 
   4  -2   7       84.86       81.29      4.09 o 
   5  -2   7        3.86       10.72      4.82 o 
   6  -2   7       13.41        6.26     10.77 o 
   7  -2   7       33.75       37.87     11.69 o 
  -7  -1   7       42.51       32.50     44.58 o 
  -6  -1   7       30.82       24.46      9.71 o 
  -5  -1   7      354.83      365.46     10.65 o 
  -4  -1   7        4.21       -0.31      4.99 o 
  -3  -1   7      611.32      639.46      6.09 o 
  -2  -1   7       45.53       42.35      2.68 o 
  -1  -1   7      270.33      284.17      4.32 o 
   0  -1   7       44.41       45.42      2.12 o 
   1  -1   7     1164.64     1208.37     12.88 o 
   2  -1   7      505.54      450.33      7.17 o 
   3  -1   7      727.87      742.07      8.09 o 
   4  -1   7       32.06       26.41      2.95 o 
   5  -1   7       39.88       41.37      4.73 o 
   6  -1   7      156.92      156.36      8.81 o 
   7  -1   7       10.78       -4.73     13.26 o 
  -7   0   7        0.44        1.80     11.65 o 
  -6   0   7       23.03        1.75     11.42 o 
  -5   0   7      184.88      170.17     13.76 o 
  -4   0   7       50.05       48.33      5.75 o 
  -3   0   7      596.72      592.34      6.73 o 
  -2   0   7      455.37      442.73      4.34 o 
  -1   0   7        1.85       -0.21      1.86 o 
   0   0   7      125.30      137.55      3.37 o 
   1   0   7      227.53      229.70      5.32 o 
   2   0   7     1782.97     1843.46     12.82 o 
   3   0   7        0.04        0.32      1.49 o 
   4   0   7      318.41      314.24      3.88 o 
   5   0   7      265.98      255.30      8.86 o 
   6   0   7        7.12       13.25     10.08 o 
   7   0   7        0.12       16.61     14.88 o 
  -7   1   7        5.39       88.90     13.25 o 
  -6   1   7        4.89      -11.84     11.84 o 
  -5   1   7        0.05        4.74     10.26 o 
  -4   1   7       41.71       47.94     10.27 o 
  -3   1   7       15.60       15.18      2.99 o 
  -2   1   7      338.38      361.43      5.24 o 
  -1   1   7       22.02       21.51      2.33 o 
   0   1   7       38.59       36.28      3.34 o 
   1   1   7     1849.58     1909.49     15.07 o 
   2   1   7      102.27      106.79      2.86 o 
   3   1   7       46.62       54.76      3.36 o 
   4   1   7      191.35      192.95      4.00 o 
   5   1   7      186.37      197.02      5.03 o 
   6   1   7       35.93       43.59      5.71 o 
   7   1   7       33.42       32.36      6.98 o 
  -6   2   7       20.11       45.06     12.29 o 
  -5   2   7       29.96       12.04     10.67 o 
  -4   2   7        9.62        5.77      9.10 o 
  -3   2   7       32.63       26.63      4.30 o 
  -2   2   7     1199.02     1204.09      7.45 o 
  -1   2   7       42.01       45.42      3.65 o 
   0   2   7     6170.88     6484.82     15.48 o 
   1   2   7       23.91       21.68      2.83 o 
   2   2   7       14.37       16.62      2.41 o 
   3   2   7       14.86       16.72      3.38 o 
   4   2   7     1828.03     1811.92     13.66 o 
   5   2   7       39.13       46.73      5.41 o 
   6   2   7       17.40       24.35      5.64 o 
   7   2   7       21.21       30.14     16.98 o 
  -6   3   7       15.18      -11.29     11.29 o 
  -5   3   7       24.18       43.84     11.90 o 
  -4   3   7       20.26       17.02     10.31 o 
  -3   3   7       11.97       -4.22      8.29 o 
  -2   3   7      151.35      140.90      9.78 o 
  -1   3   7      146.32      176.15      4.90 o 
   0   3   7      536.09      522.80      5.60 o 
   1   3   7     2608.35     2727.32     50.62 o 
   2   3   7       21.90       27.71      2.51 o 
   3   3   7      449.21      425.14      5.41 o 
   4   3   7       86.50       94.79      5.99 o 
   5   3   7        1.93        1.82      3.44 o 
   6   3   7        3.48        2.60      3.70 o 
   7   3   7        0.47       27.54     18.98 o 
  -6   4   7       34.14       82.67     11.67 o 
  -5   4   7       10.70       -9.28      9.28 o 
  -4   4   7        2.34       -2.32      8.61 o 
  -3   4   7       30.94       72.82     10.42 o 
  -2   4   7      380.80      346.40     13.81 o 
  -1   4   7      334.18      307.47      8.69 o 
   0   4   7      700.79      725.78     22.01 o 
   1   4   7      250.55      270.92     11.82 o 
   2   4   7     1287.74     1224.53     19.00 o 
   3   4   7      284.62      279.70     10.16 o 
   4   4   7      419.69      418.33      7.93 o 
   5   4   7        1.61        3.86      5.98 o 
   6   4   7      322.03      330.45      7.58 o 
   7   4   7        0.01       -6.12      6.12 o 
  -5   5   7      169.78      283.29     17.17 o 
  -4   5   7       18.37       41.17     10.14 o 
  -3   5   7       29.60       33.26      7.18 o 
  -2   5   7      298.32      298.21     10.31 o 
  -1   5   7      203.27      153.12     13.34 o 
   0   5   7       25.24       26.94      9.50 o 
   1   5   7      162.87      158.68     11.36 o 
   2   5   7      454.48      460.68     14.25 o 
   3   5   7      545.01      515.81     14.44 o 
   4   5   7       33.73       34.18      7.11 o 
   5   5   7     1289.96     1295.39     20.72 o 
   6   5   7       74.46       69.75      8.27 o 
  -4   6   7       10.52        4.61     13.59 o 
  -3   6   7       34.00       35.17     20.83 o 
  -2   6   7       41.65       59.81     13.57 o 
  -1   6   7       12.65       33.40     12.61 o 
   0   6   7     1105.70     1093.39     25.21 o 
   1   6   7       37.55       39.33     10.31 o 
   2   6   7       21.20       23.77      9.19 o 
   3   6   7       92.57       92.36      9.99 o 
   4   6   7      449.09      451.13     14.47 o 
   5   6   7      103.37      134.62     10.29 o 
   6   6   7        0.38       32.70      8.67 o 
  -3   7   7      247.40      254.32     19.79 o 
  -2   7   7       97.30       93.81     15.12 o 
  -1   7   7      654.86      649.10     22.70 o 
   0   7   7       57.28       90.73     14.30 o 
   1   7   7       15.15       16.42     10.29 o 
   2   7   7       40.99       43.91      9.79 o 
   3   7   7       35.59       35.27     10.14 o 
   4   7   7        0.50       13.67      8.66 o 
   5   7   7        5.69       18.26      8.50 o 
  -2   8   7      121.45      100.49     16.83 o 
  -1   8   7       29.29       55.87     14.96 o 
   1   8   7       96.54      104.58     13.71 o 
   2   8   7       12.89       -1.76     10.33 o 
   3   8   7        1.18        1.80      8.33 o 
   4   8   7        4.26       46.20     10.85 o 
   0   9   7       58.93       71.06     14.73 o 
   1   9   7       20.13      -11.13     12.73 o 
   2   9   7        0.59       -5.24     11.23 o 
  -3  -8   8        0.01       -7.52      7.52 o 
  -2  -8   8        0.70       50.89     10.80 o 
  -1  -8   8       18.39       11.47      5.11 o 
   0  -8   8        2.67        0.99     11.34 o 
   1  -8   8        1.04      -11.20     11.20 o 
   2  -8   8        4.37       -3.99     12.69 o 
  -4  -7   8       10.75       -3.60      7.84 o 
  -3  -7   8        0.04        4.81      6.32 o 
  -2  -7   8       70.76       68.56     13.30 o 
  -1  -7   8        7.85        6.56      4.93 o 
   0  -7   8       27.99       16.51     10.74 o 
   1  -7   8        0.55       -0.80     11.04 o 
   2  -7   8       14.32       -6.19     11.95 o 
   3  -7   8       16.55       -2.85     11.88 o 
   4  -7   8        0.95       10.21     12.48 o 
  -5  -6   8       17.68       11.40      5.89 o 
  -4  -6   8       16.99       11.75      7.61 o 
  -3  -6   8       10.49       28.49      6.97 o 
  -2  -6   8       54.50       46.92      5.48 o 
  -1  -6   8      708.02      714.72     16.29 o 
   0  -6   8      109.24      101.50     10.18 o 
   1  -6   8      340.20      316.48     15.16 o 
   2  -6   8       62.58       43.34     10.63 o 
   3  -6   8        8.31        4.31     10.51 o 
   4  -6   8       77.34       83.98     12.89 o 
   5  -6   8        1.15       64.73      8.00 o 
  -6  -5   8        0.32       -6.22      6.22 o 
  -5  -5   8        0.10       26.45      6.38 o 
  -3  -5   8       17.30       14.97      6.11 o 
  -2  -5   8      382.30      407.83     18.05 o 
  -1  -5   8      538.97      540.06      7.77 o 
   0  -5   8       13.09       16.53      3.79 o 
   1  -5   8      102.85       88.08      8.95 o 
   2  -5   8      315.58      308.46     14.40 o 
   3  -5   8      525.93      497.16     16.78 o 
   4  -5   8       26.16       35.65     10.56 o 
   5  -5   8      222.14      240.53      9.55 o 
   6  -5   8        2.33       68.92      8.15 o 
  -6  -4   8        5.94       62.62      7.19 o 
  -5  -4   8       30.96       16.17      5.78 o 
  -4  -4   8       99.72      107.76     12.05 o 
  -3  -4   8       14.72        4.20      5.89 o 
  -2  -4   8      354.54      385.97      7.13 o 
  -1  -4   8       11.56        4.70      3.03 o 
   0  -4   8       54.57       59.69      4.27 o 
   1  -4   8      504.39      461.24     13.46 o 
   2  -4   8      256.72      280.29     12.28 o 
   3  -4   8       65.95       77.19      9.71 o 
   4  -4   8      595.00      610.52     12.25 o 
   5  -4   8        0.47       -0.28      5.75 o 
   6  -4   8       12.89       47.58     27.84 o 
  -6  -3   8        7.62       -5.94     20.83 o 
  -5  -3   8       73.01       88.08     15.97 o 
  -4  -3   8       32.46        9.97     16.00 o 
  -3  -3   8      618.85      608.45      8.89 o 
  -2  -3   8      504.25      535.66      7.06 o 
  -1  -3   8     1507.33     1550.04     16.44 o 
   0  -3   8      104.54       99.52      2.76 o 
   1  -3   8       69.86       66.11      4.52 o 
   2  -3   8       29.70       21.56      6.90 o 
   3  -3   8       18.10        2.40      6.81 o 
   4  -3   8        6.91        9.39      4.58 o 
   5  -3   8      125.39      137.87      8.28 o 
   6  -3   8       17.55       35.99     11.47 o 
   7  -3   8       18.25       57.86     12.06 o 
  -7  -2   8       11.32       -7.35     33.16 o 
  -6  -2   8        0.29       21.86      9.77 o 
  -5  -2   8       11.16       24.55     20.13 o 
  -4  -2   8      473.16      450.37      9.72 o 
  -3  -2   8      380.86      346.44      4.68 o 
  -2  -2   8     2418.23     2317.52     19.81 o 
  -1  -2   8       77.81       70.37      3.09 o 
   0  -2   8       57.42       41.63      3.22 o 
   1  -2   8      329.63      288.65      9.61 o 
   2  -2   8       57.19       46.54      2.37 o 
   3  -2   8       21.67       25.45      4.35 o 
   4  -2   8       59.33       64.64      3.85 o 
   5  -2   8       36.61       36.52      4.90 o 
   6  -2   8      189.70      173.45     23.06 o 
   7  -2   8       49.84       65.02     12.46 o 
  -6  -1   8        1.40       -6.25      6.25 o 
  -5  -1   8      177.28      152.20     10.16 o 
  -4  -1   8       55.78       47.60      6.05 o 
  -3  -1   8      376.18      364.16      5.08 o 
  -2  -1   8        3.46        4.41      3.05 o 
  -1  -1   8      862.34      894.85     12.01 o 
   0  -1   8       84.77       83.77      3.56 o 
   1  -1   8      335.80      342.23      5.12 o 
   2  -1   8      142.07      119.47      4.16 o 
   3  -1   8       35.68       30.25      3.07 o 
   4  -1   8       27.54       22.60      3.43 o 
   5  -1   8        0.26        2.21      4.65 o 
   6  -1   8      224.19      209.77      9.53 o 
   7  -1   8        3.06       16.85      8.52 o 
  -6   0   8       14.48        8.95     11.13 o 
  -5   0   8        4.08       17.93     10.46 o 
  -4   0   8       51.40       66.69      9.55 o 
  -3   0   8      170.24      167.94      4.45 o 
  -2   0   8     1293.38     1449.80     10.49 o 
  -1   0   8      543.44      555.92     15.84 o 
   0   0   8     5863.44     5976.78     35.93 o 
   1   0   8      499.42      500.25      7.63 o 
   2   0   8     1281.20     1333.38     22.24 o 
   3   0   8       56.37       63.69      2.06 o 
   4   0   8      391.71      395.53      5.45 o 
   5   0   8      313.91      330.21      9.66 o 
   6   0   8      253.38      262.96     14.83 o 
   7   0   8       73.50       65.01     12.83 o 
  -6   1   8        3.98      -11.41     11.41 o 
  -5   1   8        1.21        0.88      9.96 o 
  -4   1   8       24.71       48.77      9.55 o 
  -3   1   8       36.83       44.17      3.07 o 
  -2   1   8      102.84      107.97      3.45 o 
  -1   1   8       11.03        4.14      2.33 o 
   0   1   8       96.53       95.70      3.65 o 
   1   1   8       64.92       59.10      4.02 o 
   2   1   8       30.20       31.96      2.27 o 
   3   1   8      291.54      284.88      3.46 o 
   4   1   8      378.25      361.31      4.98 o 
   5   1   8        9.99        7.42      3.80 o 
   6   1   8        7.72       -3.63      5.37 o 
   7   1   8        8.46       23.25     22.50 o 
  -6   2   8        6.01       -2.75     13.09 o 
  -5   2   8       94.36       63.19     12.38 o 
  -4   2   8        0.04       -4.36      9.73 o 
  -3   2   8        0.06       16.57      6.99 o 
  -2   2   8      130.87      158.59      4.61 o 
  -1   2   8      482.72      463.04      5.05 o 
   0   2   8     1074.42     1260.82      8.94 o 
   1   2   8        6.52        9.00      2.50 o 
   2   2   8     2494.52     2602.76     15.36 o 
   3   2   8        9.10        9.71      2.09 o 
   4   2   8      237.31      222.51      4.95 o 
   5   2   8       18.96       16.51      3.14 o 
   6   2   8       38.41       36.22      6.06 o 
   7   2   8        9.07      -11.69     21.58 o 
  -6   3   8        0.01       -7.61     10.51 o 
  -5   3   8       28.88       24.27     12.39 o 
  -3   3   8       14.38       20.64      9.51 o 
  -2   3   8      164.68      163.71     10.26 o 
  -1   3   8     1289.88     1282.23     11.93 o 
   0   3   8       90.14       99.96      4.09 o 
   1   3   8     2159.72     2517.52     13.47 o 
   2   3   8       64.01       61.67      2.87 o 
   3   3   8      647.60      627.40      6.51 o 
   4   3   8       57.79       63.97      3.82 o 
   5   3   8      298.67      298.32      6.46 o 
   6   3   8       83.41       90.79     10.44 o 
   7   3   8       34.73       64.24     15.19 o 
  -5   4   8        3.31       -9.92      9.92 o 
  -4   4   8      328.43      298.99     17.22 o 
  -3   4   8      101.33      112.88     11.53 o 
  -2   4   8        4.95       -7.75      7.75 o 
  -1   4   8      140.21      134.47      7.04 o 
   0   4   8      811.03      795.10     32.24 o 
   1   4   8      205.23      217.71      8.41 o 
   2   4   8        5.23       12.05      4.37 o 
   3   4   8        0.01        1.11      2.52 o 
   4   4   8        3.95        2.98      3.77 o 
   5   4   8      127.00      138.13      9.88 o 
   6   4   8       46.95       58.57      4.83 o 
   7   4   8       13.91        4.83      9.25 o 
  -5   5   8       81.88      157.57     12.94 o 
  -4   5   8       28.74       30.88      9.55 o 
  -3   5   8        5.06        8.25     12.10 o 
  -2   5   8      414.48      388.56     11.58 o 
  -1   5   8       14.30       15.42     11.39 o 
   0   5   8        2.88       -0.68      9.42 o 
   1   5   8      106.72      101.92     10.69 o 
   2   5   8      126.64      128.68      9.60 o 
   3   5   8        3.07        8.93      7.12 o 
   4   5   8       31.18       32.00      7.42 o 
   5   5   8       27.33       21.21      6.93 o 
   6   5   8        9.19        7.15      7.08 o 
  -4   6   8       21.37       -0.45      8.90 o 
  -3   6   8      137.44      122.02     17.52 o 
  -2   6   8        0.54        7.22     13.79 o 
  -1   6   8        6.23        2.76     11.68 o 
   0   6   8     1002.13      987.57     24.48 o 
   1   6   8      471.82      455.50     17.18 o 
   2   6   8      166.86      171.20     11.72 o 
   3   6   8        4.07        5.12      8.26 o 
   4   6   8       10.89       18.60      7.78 o 
   5   6   8       97.46      128.28     10.15 o 
   6   6   8       42.78       90.20      9.59 o 
  -3   7   8       33.72       38.28     17.78 o 
  -2   7   8       38.92       17.80     15.62 o 
  -1   7   8       54.61       35.04     14.39 o 
   0   7   8      529.37      549.40     21.22 o 
   1   7   8      127.12      139.42     13.35 o 
   2   7   8       22.15       37.36     10.10 o 
   3   7   8       18.90       24.62     10.29 o 
   4   7   8       18.59       47.67      9.90 o 
   5   7   8       17.06       27.30      9.02 o 
  -2   8   8        0.68       -2.19     16.10 o 
  -1   8   8       17.76       30.35     14.64 o 
   0   8   8      296.36      300.33     19.47 o 
   1   8   8       16.81       29.07     12.70 o 
   2   8   8        0.34       -5.75     10.45 o 
   3   8   8       24.10       34.48      9.68 o 
   4   8   8        9.38       40.05     10.37 o 
   1   9   8       29.00       -5.08     12.07 o 
  -3  -8   9        1.28       18.82      5.21 o 
  -2  -8   9        0.31       60.43     31.83 o 
  -1  -8   9        0.01       -9.69     14.23 o 
   0  -8   9       12.58       28.20     11.85 o 
   1  -8   9        6.87       34.06     12.24 o 
   2  -8   9        8.01       18.29     12.25 o 
  -4  -7   9        0.01       -7.51      7.51 o 
  -3  -7   9        0.00       26.75      7.33 o 
  -2  -7   9        3.86        3.11      4.00 o 
  -1  -7   9       39.76       32.44      4.75 o 
   0  -7   9       21.91       40.63     11.53 o 
   1  -7   9        2.26        8.53     10.59 o 
   2  -7   9        0.00       21.72     12.25 o 
   3  -7   9        0.44       13.61     13.31 o 
   4  -7   9        1.72       32.79     13.52 o 
  -5  -6   9        0.08       32.83      6.23 o 
  -4  -6   9        1.04       -7.46      7.46 o 
  -3  -6   9        0.27        4.38      5.77 o 
  -2  -6   9       10.80        5.58      4.53 o 
  -1  -6   9      164.79      169.44      6.11 o 
   0  -6   9       13.30       18.20      6.04 o 
   1  -6   9       31.77       38.55     10.52 o 
   2  -6   9        5.97       22.10     10.76 o 
   3  -6   9       59.01       72.87     12.06 o 
   4  -6   9        7.12       32.19     11.96 o 
   5  -6   9        3.37       39.53     28.01 o 
  -5  -5   9       10.99        5.08      5.41 o 
  -4  -5   9        3.65       -5.16      5.53 o 
  -3  -5   9        0.60       -5.28      5.82 o 
  -2  -5   9       57.69       59.76      4.53 o 
  -1  -5   9       54.89       48.49      4.60 o 
   0  -5   9       10.44        6.74      3.80 o 
   1  -5   9        1.61        4.52      8.03 o 
   2  -5   9      533.62      519.63     16.61 o 
   3  -5   9        6.34       19.86      9.45 o 
   4  -5   9       43.54       35.20      9.93 o 
   5  -5   9       24.28       34.68     47.44 o 
  -6  -4   9       87.43      110.70      8.76 o 
  -5  -4   9       12.24        6.53      4.67 o 
  -4  -4   9       16.24       28.02     13.13 o 
  -3  -4   9        1.07       -4.22      4.22 o 
  -2  -4   9       13.35       11.47      4.35 o 
  -1  -4   9       12.66       13.59      3.14 o 
   0  -4   9      297.26      296.51      5.65 o 
   1  -4   9      938.22      903.28     17.88 o 
   2  -4   9        0.44        7.16      7.30 o 
   3  -4   9       91.66       84.90      9.10 o 
   4  -4   9       35.51       29.81      8.16 o 
   5  -4   9       27.53       23.20      5.79 o 
   6  -4   9       13.49       61.28      8.27 o 
  -6  -3   9       40.56       48.84     11.02 o 
  -5  -3   9        0.43        6.58     13.50 o 
  -4  -3   9       41.89       43.64      5.35 o 
  -3  -3   9      100.29      104.19      7.01 o 
  -2  -3   9        2.73        7.26      2.91 o 
  -1  -3   9      256.27      263.89      4.75 o 
   0  -3   9       75.54       72.83      3.10 o 
   1  -3   9      196.34      177.46      4.73 o 
   2  -3   9        1.13        5.02      6.77 o 
   3  -3   9      588.91      613.91     14.84 o 
   4  -3   9      103.46      112.65     14.92 o 
   5  -3   9        2.98       -5.45      5.45 o 
   6  -3   9       19.10       52.46     43.57 o 
  -6  -2   9        3.40       23.47     15.64 o 
  -5  -2   9      160.80      171.99     11.59 o 
  -4  -2   9      197.94      192.87      9.20 o 
  -3  -2   9        1.44        7.10      2.23 o 
  -2  -2   9      642.69      706.93     20.66 o 
  -1  -2   9       26.24       36.22      5.47 o 
   0  -2   9      234.89      258.74      4.86 o 
   1  -2   9      439.08      436.71      6.77 o 
   2  -2   9        0.07       -0.71      3.46 o 
   3  -2   9       53.22       46.62      4.65 o 
   4  -2   9      134.59      145.04      8.46 o 
   5  -2   9       89.17       88.60      5.70 o 
   6  -2   9        5.46       -0.98      7.63 o 
   7  -2   9        9.89       28.20     10.51 o 
  -6  -1   9       34.93       34.03      8.05 o 
  -5  -1   9        0.59       20.95      9.97 o 
  -4  -1   9        9.98        2.89      6.34 o 
  -3  -1   9      433.21      395.66     11.38 o 
  -2  -1   9      486.90      478.77      6.18 o 
  -1  -1   9      212.14      222.21     15.25 o 
   0  -1   9       26.10       24.49      1.53 o 
   1  -1   9      107.55      136.48      3.77 o 
   2  -1   9       17.77       14.31      3.09 o 
   3  -1   9      291.79      312.68      6.44 o 
   4  -1   9      326.43      312.69     11.93 o 
   5  -1   9        0.24        0.95      5.66 o 
   6  -1   9       83.37      107.86     22.49 o 
   7  -1   9       49.74       85.91      8.73 o 
  -6   0   9        4.00        5.89     11.17 o 
  -5   0   9       30.05       48.00     10.55 o 
  -4   0   9       25.10       47.21      9.92 o 
  -3   0   9       17.99       15.35      3.20 o 
  -2   0   9      317.22      354.57      5.99 o 
  -1   0   9       35.77       41.62      3.62 o 
   0   0   9      244.69      258.62      8.34 o 
   1   0   9       37.84       41.81      3.89 o 
   2   0   9      211.91      252.59      6.18 o 
   3   0   9       51.79       62.35      2.03 o 
   4   0   9      105.69      109.43      3.42 o 
   5   0   9       99.77      102.28      7.00 o 
   6   0   9       91.59      101.69      7.70 o 
   7   0   9       56.73       29.72     28.18 o 
  -6   1   9       15.04       -2.56     11.61 o 
  -5   1   9       72.49       79.86     12.79 o 
  -4   1   9        0.25       -1.75      8.95 o 
  -3   1   9      181.61      213.75      7.37 o 
  -2   1   9       27.51       27.81      3.82 o 
  -1   1   9     1754.09     1705.42      9.53 o 
   0   1   9      140.66      140.12      5.98 o 
   1   1   9    13066.93    13544.55     39.85 o 
   2   1   9        0.29        1.25      1.71 o 
   3   1   9       54.38       64.34      2.27 o 
   4   1   9      360.73      358.10      9.67 o 
   5   1   9       55.76       64.58      4.69 o 
   6   1   9        1.57       -1.97      6.94 o 
   7   1   9       22.50       38.08     23.31 o 
  -6   2   9        0.30      -11.36     11.36 o 
  -5   2   9       14.10       14.27     10.02 o 
  -4   2   9        3.20        3.38      9.28 o 
  -3   2   9       27.33       29.16      8.08 o 
  -2   2   9      311.79      290.08      7.41 o 
  -1   2   9      110.48      100.38      3.19 o 
   0   2   9     3096.19     3295.46     19.18 o 
   1   2   9       20.92       25.99      2.06 o 
   2   2   9     2730.52     2962.95     16.51 o 
   3   2   9       66.14       54.74      7.20 o 
   4   2   9     1084.00     1067.43     15.59 o 
   5   2   9        4.94        8.22      4.28 o 
   6   2   9       55.67       44.01     13.64 o 
   7   2   9       42.49       48.40     23.50 o 
  -6   3   9        8.22       93.50     13.41 o 
  -5   3   9      182.28      171.36     15.85 o 
  -4   3   9       51.29       37.41     10.83 o 
  -3   3   9      274.53      263.00     13.99 o 
  -2   3   9      188.95      210.41      8.33 o 
  -1   3   9      213.56      226.86      6.29 o 
   0   3   9       17.97       23.82      2.87 o 
   1   3   9     1210.97     1297.72      7.69 o 
   2   3   9      122.20      112.63      4.88 o 
   3   3   9     1417.69     1450.50      8.84 o 
   4   3   9       26.44       28.03      5.59 o 
   5   3   9      461.10      445.40     15.04 o 
   6   3   9       39.71       44.71      7.42 o 
   7   3   9       19.20       30.78     17.18 o 
  -5   4   9       71.64       74.65     12.50 o 
  -4   4   9        4.78       12.74     10.71 o 
  -3   4   9       88.04       82.64     11.65 o 
  -2   4   9       66.09       47.89      8.08 o 
  -1   4   9       44.40       48.98      5.85 o 
   0   4   9        6.92        7.26      3.50 o 
   1   4   9      118.80      117.73      6.11 o 
   2   4   9     1399.11     1284.22     13.70 o 
   3   4   9       19.94       20.03      3.82 o 
   4   4   9       15.89       25.58      4.49 o 
   5   4   9        9.21       13.20      3.90 o 
   6   4   9       63.51       84.12     10.59 o 
   7   4   9       27.37        1.54     32.10 o 
  -5   5   9        0.01      -10.85     10.87 o 
  -4   5   9      152.40       87.93     13.33 o 
  -3   5   9       18.95       20.76     17.22 o 
  -2   5   9      302.24      302.55     33.79 o 
  -1   5   9        2.58       12.60     11.60 o 
   0   5   9      125.31      132.21     11.82 o 
   1   5   9      175.30      175.67     12.03 o 
   2   5   9       80.69       59.80      9.01 o 
   3   5   9        2.63        5.63      7.48 o 
   4   5   9       35.38       45.87      7.32 o 
   5   5   9        8.38        5.02      6.36 o 
   6   5   9       53.57       56.73      6.31 o 
  -4   6   9       64.69      142.68     68.97 o 
  -3   6   9       97.16       56.72     16.00 o 
  -2   6   9       12.56       40.24     14.57 o 
  -1   6   9       97.99      101.57     14.04 o 
   0   6   9      138.75      145.76     13.81 o 
   1   6   9      359.71      367.17     16.56 o 
   2   6   9       19.90        2.46      9.06 o 
   3   6   9        0.01       15.58      8.90 o 
   4   6   9        1.52        8.85      7.89 o 
   5   6   9        7.44       21.87      7.68 o 
   6   6   9        7.13       30.38      7.66 o 
  -3   7   9       37.11       34.70     17.04 o 
  -2   7   9      130.38      132.55     16.91 o 
  -1   7   9      240.95      231.34     18.17 o 
   0   7   9      480.52      503.64     21.04 o 
   1   7   9        1.12       -4.79     10.69 o 
   2   7   9        1.16       10.97      9.45 o 
   3   7   9        7.42       16.91     10.08 o 
   4   7   9       77.55       81.64     10.64 o 
   5   7   9       40.09       48.60      8.90 o 
  -2   8   9        6.18       47.50     15.42 o 
   0   8   9      115.68      104.70     15.83 o 
   1   8   9       89.09       86.01     13.12 o 
   2   8   9        0.02        7.28     10.34 o 
   3   8   9       90.55      102.38     12.06 o 
   4   8   9        3.60       23.49     10.32 o 
  -2  -8  10        6.09       53.60      8.72 o 
  -1  -8  10       67.30       77.20      7.44 o 
   0  -8  10       13.82       -2.26     11.39 o 
   1  -8  10        8.54       23.00     12.34 o 
   2  -8  10        4.93       31.19     13.09 o 
  -4  -7  10        3.12       10.63      7.55 o 
  -3  -7  10        1.61       -7.72     24.39 o 
  -2  -7  10      101.56       83.41      6.19 o 
  -1  -7  10        1.46      -11.39     11.39 o 
   0  -7  10        1.30       -0.27      9.30 o 
   1  -7  10        1.39       14.92     10.14 o 
   2  -7  10       20.27       37.97     11.86 o 
   3  -7  10       91.07      122.17     14.11 o 
   4  -7  10        2.60      -12.58     12.58 o 
  -5  -6  10        0.47       54.04      6.77 o 
  -3  -6  10       11.92        1.73      6.79 o 
  -2  -6  10        6.73        7.56      3.77 o 
  -1  -6  10        1.07        8.46      4.02 o 
   0  -6  10        1.62       -3.52      6.95 o 
   1  -6  10       31.05       32.91      9.62 o 
   2  -6  10      255.17      250.18     14.14 o 
   3  -6  10        0.34        1.47      9.80 o 
   4  -6  10        7.07       -5.66     10.25 o 
   5  -6  10        0.21       -3.25     15.40 o 
  -5  -5  10        2.21       -5.32      5.32 o 
  -4  -5  10        1.66        4.54      5.38 o 
  -3  -5  10       81.02       73.77      7.60 o 
  -2  -5  10       18.53       19.57      4.16 o 
  -1  -5  10       11.11       11.71      3.54 o 
   0  -5  10        3.42        9.32      5.63 o 
   1  -5  10       88.32       52.65      9.03 o 
   2  -5  10       24.77       19.65      8.89 o 
   3  -5  10      149.04      124.53     11.37 o 
   4  -5  10        8.42       -3.45      9.10 o 
   5  -5  10        1.57       29.40      7.47 o 
  -6  -4  10       27.57       12.14      7.37 o 
  -5  -4  10        4.87       12.83      4.87 o 
  -4  -4  10      112.15      115.39      6.35 o 
  -3  -4  10      160.01      156.11      7.90 o 
  -2  -4  10        0.13        3.54      5.35 o 
  -1  -4  10       80.96       75.38      3.84 o 
   0  -4  10      274.06      286.74      6.50 o 
   1  -4  10       59.11       60.84      8.68 o 
   2  -4  10       75.43       72.33      9.04 o 
   3  -4  10       28.86       20.08      8.04 o 
   4  -4  10      152.18      126.78     10.89 o 
   5  -4  10       18.98       42.39      5.81 o 
   6  -4  10      113.90      126.37     10.72 o 
  -6  -3  10       19.23       61.05     19.67 o 
  -5  -3  10      160.46      183.55      8.09 o 
  -4  -3  10       71.87       81.48     13.27 o 
  -3  -3  10        8.65        7.54      4.55 o 
  -2  -3  10        1.97        9.18      6.77 o 
  -1  -3  10        2.16        0.87      2.59 o 
   0  -3  10       45.24       50.48      2.92 o 
   1  -3  10        0.01       -1.74      6.21 o 
   2  -3  10      176.41      154.70      9.12 o 
   3  -3  10      101.57      111.81      8.60 o 
   4  -3  10        3.62        0.51      8.73 o 
   5  -3  10       56.59       57.42      9.04 o 
   6  -3  10      101.15      120.65     10.48 o 
  -6  -2  10       67.95       48.95      6.84 o 
  -5  -2  10        3.12        4.40      5.38 o 
  -4  -2  10       41.72       39.05     10.30 o 
  -3  -2  10      339.17      332.49      7.65 o 
  -2  -2  10      599.18      666.96      7.64 o 
  -1  -2  10      698.32      694.36      8.60 o 
   0  -2  10      456.50      428.73      8.20 o 
   1  -2  10      764.74      760.68      8.66 o 
   2  -2  10      755.43      843.91     10.17 o 
   3  -2  10        9.10        4.67      3.99 o 
   4  -2  10        3.04        5.02      3.63 o 
   5  -2  10      181.42      196.33      8.68 o 
   6  -2  10       30.86       12.89      6.18 o 
   7  -2  10        5.19      -11.05     11.05 o 
  -6  -1  10        1.82       38.30      5.84 o 
  -5  -1  10        4.94        4.05     11.33 o 
  -4  -1  10       11.39       -6.83     14.77 o 
  -3  -1  10      117.13      107.25      7.95 o 
  -2  -1  10       59.56       64.46      3.29 o 
  -1  -1  10        1.55        2.72      1.73 o 
   0  -1  10      179.95      183.85      3.51 o 
   1  -1  10     1820.55     1849.39     27.61 o 
   2  -1  10      126.81      122.72      8.44 o 
   3  -1  10      575.45      551.30      8.08 o 
   4  -1  10      271.63      269.48      6.35 o 
   5  -1  10        3.01        6.27      5.36 o 
   6  -1  10        3.83       -6.75      6.75 o 
   7  -1  10        0.22        8.39     24.24 o 
  -6   0  10       15.79        6.67     10.67 o 
  -5   0  10       38.86       57.97     10.68 o 
  -4   0  10        0.12        0.06      9.78 o 
  -3   0  10        3.35        8.93      3.25 o 
  -2   0  10       94.68       83.44      7.94 o 
  -1   0  10        5.98        5.19      2.70 o 
   0   0  10      918.31      918.33      8.10 o 
   1   0  10       51.76       47.55      2.67 o 
   2   0  10       30.60       19.15      3.67 o 
   3   0  10      440.43      435.50      8.88 o 
   4   0  10      383.08      398.32      6.05 o 
   5   0  10      112.66      111.59      6.90 o 
   6   0  10        0.22        2.36      8.16 o 
   7   0  10       19.20        3.96      6.89 o 
  -6   1  10       12.30        3.71     11.91 o 
  -5   1  10        4.73        5.81     10.91 o 
  -4   1  10       68.60       81.23     10.91 o 
  -3   1  10      235.99      206.88      6.16 o 
  -2   1  10        0.58        1.25      3.58 o 
  -1   1  10      794.66      737.31      6.69 o 
   0   1  10       53.08       47.17      3.51 o 
   1   1  10      859.62      870.11      9.31 o 
   2   1  10      257.80      247.76      4.12 o 
   3   1  10     1978.43     1869.31      9.84 o 
   4   1  10      359.17      336.53      8.07 o 
   5   1  10        2.99        7.76     11.08 o 
   6   1  10       31.35       31.85      8.09 o 
   7   1  10        1.53        3.59      8.92 o 
  -5   2  10        0.16       11.52     11.29 o 
  -4   2  10       78.53       65.21     11.38 o 
  -3   2  10      146.47      135.96      6.48 o 
  -2   2  10        4.54        2.30      4.27 o 
  -1   2  10      237.26      226.79      3.06 o 
   0   2  10       75.96       71.08      3.74 o 
   1   2  10       84.53       88.54      2.69 o 
   2   2  10     1930.66     1872.98     14.20 o 
   3   2  10       49.50       43.58      2.66 o 
   4   2  10      318.52      327.67     12.34 o 
   5   2  10       93.28      109.13     13.58 o 
   6   2  10       68.50       57.12      6.01 o 
   7   2  10       41.94       44.91      7.72 o 
  -6   3  10        1.09       67.38     13.90 o 
  -4   3  10        6.79       22.21     10.63 o 
  -3   3  10        8.38        1.42      8.79 o 
  -2   3  10      375.37      383.50      9.21 o 
  -1   3  10      513.21      471.58      6.87 o 
   0   3  10       50.88       58.48      3.32 o 
   1   3  10      566.92      615.03      5.73 o 
   2   3  10       26.13       23.12      2.38 o 
   3   3  10       25.46       23.22      2.45 o 
   4   3  10        0.47       10.27      4.15 o 
   5   3  10     2118.00     2098.07     36.30 o 
   6   3  10        8.32       18.82      4.62 o 
   7   3  10       71.65       56.71     17.87 o 
  -5   4  10        8.72       57.23     10.92 o 
  -4   4  10       19.22        5.32     10.19 o 
  -3   4  10      351.40      325.21     16.33 o 
  -2   4  10       64.76       79.28      9.39 o 
  -1   4  10       22.50       18.86      4.01 o 
   0   4  10       41.21       38.32      5.95 o 
   1   4  10      154.20      126.48      6.20 o 
   2   4  10       31.61       23.38      4.19 o 
   3   4  10       77.72       68.92      9.67 o 
   4   4  10     3207.67     3176.15     37.65 o 
   5   4  10       78.54       84.77      5.59 o 
   6   4  10       33.99       61.79     16.32 o 
   7   4  10        1.90       27.58      9.57 o 
  -4   5  10      100.03       61.49     10.54 o 
  -3   5  10        8.85       45.54      9.43 o 
  -2   5  10       10.94       10.81      7.75 o 
  -1   5  10     1487.29     1431.25     29.67 o 
   0   5  10      586.19      603.83     19.77 o 
   1   5  10       76.33       80.92     10.86 o 
   2   5  10       61.22       45.93      8.91 o 
   3   5  10       41.49       43.15      8.22 o 
   4   5  10        3.01       14.27      6.46 o 
   5   5  10        0.36        6.96      5.98 o 
   6   5  10       60.89       46.73     10.72 o 
  -4   6  10       21.41       72.75     52.55 o 
  -3   6  10       16.37      -11.62     14.61 o 
  -2   6  10     1014.31     1063.96     29.37 o 
  -1   6  10      386.21      386.70     19.76 o 
   0   6  10       89.30       74.38     12.26 o 
   1   6  10       87.11       73.81     11.24 o 
   2   6  10       20.20        7.74      9.38 o 
   3   6  10       14.16       14.52      8.60 o 
   4   6  10      116.08      108.33      9.69 o 
   5   6  10        1.59       10.67      7.32 o 
   6   6  10        0.37        3.33      7.03 o 
  -3   7  10        3.64       13.65     15.36 o 
  -2   7  10      154.26       90.10     17.84 o 
  -1   7  10        3.65       11.48     12.63 o 
   0   7  10       99.58      101.02     13.90 o 
   1   7  10       78.51       75.80     12.93 o 
   2   7  10       20.31       20.47     10.11 o 
   3   7  10      142.60      175.91     13.41 o 
   4   7  10      136.06      143.25     11.45 o 
   5   7  10        8.71       11.82      8.04 o 
  -1   8  10        2.30      -14.06     14.06 o 
   0   8  10      139.24      147.86     16.39 o 
   1   8  10        2.98       24.05     13.08 o 
   2   8  10        0.25       21.22     10.69 o 
   3   8  10       97.38      139.05     14.13 o 
   4   8  10        6.36        7.83      9.49 o 
  -2  -8  11       39.22       63.70      9.26 o 
  -1  -8  11       56.80       72.89      7.44 o 
   0  -8  11        7.90      -10.81     10.81 o 
   1  -8  11       11.06      -11.45     11.45 o 
   2  -8  11       48.33       23.45     12.27 o 
  -3  -7  11       17.17       -4.27      7.55 o 
  -2  -7  11       93.01      102.02     10.52 o 
  -1  -7  11       44.24       38.48     19.71 o 
   0  -7  11        0.00       -7.07      9.88 o 
   1  -7  11       15.70        2.09     10.06 o 
   2  -7  11      106.88       70.61     12.13 o 
   3  -7  11       75.13       42.48     11.95 o 
  -4  -6  11       46.51       43.37      5.26 o 
  -3  -6  11        1.05      -11.24     12.90 o 
  -2  -6  11       62.28       70.76      4.79 o 
  -1  -6  11        9.90        5.68      5.69 o 
   0  -6  11        1.32        9.77      9.95 o 
   1  -6  11       85.17       70.44     10.45 o 
   2  -6  11      253.35      229.29     13.52 o 
   3  -6  11       10.92       -6.03      9.53 o 
   4  -6  11      120.44      134.43     12.82 o 
  -5  -5  11       12.29       -5.74      5.74 o 
  -4  -5  11       22.14       36.90      6.64 o 
  -3  -5  11       80.45       71.86      6.54 o 
  -2  -5  11       46.18       41.64      3.89 o 
  -1  -5  11        5.88       10.84      3.48 o 
   0  -5  11        3.26        9.81      5.49 o 
   1  -5  11       23.68       31.18      8.96 o 
   2  -5  11       79.54       68.39     10.02 o 
   3  -5  11      317.48      359.24     14.96 o 
   4  -5  11       18.70       25.73      9.68 o 
   5  -5  11       21.55       58.39     27.25 o 
  -6  -4  11        1.93       -6.75      6.75 o 
  -5  -4  11        3.17       30.55      5.74 o 
  -4  -4  11      146.02      138.13      6.66 o 
  -3  -4  11      375.84      446.67     12.06 o 
  -2  -4  11      383.37      378.58      9.67 o 
  -1  -4  11       14.41        6.92      2.96 o 
   0  -4  11       89.44       98.59      6.29 o 
   1  -4  11      164.05      162.44      9.97 o 
   2  -4  11        4.84       21.62      8.67 o 
   3  -4  11       34.27       47.86      8.68 o 
   4  -4  11       21.23       38.61      8.64 o 
   5  -4  11        0.03       26.98     11.84 o 
   6  -4  11        2.49       -7.99      7.99 o 
  -6  -3  11        0.18       55.97     21.39 o 
  -5  -3  11       23.85        2.37      5.40 o 
  -4  -3  11      235.40      206.30     22.53 o 
  -3  -3  11      216.16      185.14      8.43 o 
  -2  -3  11       38.73       36.13      3.32 o 
  -1  -3  11      199.81      167.46      4.07 o 
   0  -3  11      167.50      143.81      3.80 o 
   1  -3  11       12.47       23.05      6.31 o 
   2  -3  11       15.79        9.88      6.39 o 
   3  -3  11        3.48       -4.97      6.39 o 
   4  -3  11       32.82       23.23      7.07 o 
   5  -3  11      114.55      145.24     10.98 o 
   6  -3  11       66.63       83.64     10.19 o 
  -6  -2  11        0.09       13.37     10.48 o 
  -5  -2  11        0.69        3.78     14.43 o 
  -4  -2  11       28.35       34.42      5.57 o 
  -3  -2  11       52.49       46.39      5.57 o 
  -2  -2  11       81.05       85.46      3.85 o 
  -1  -2  11      376.71      368.99      5.21 o 
   0  -2  11        6.70        5.77      1.58 o 
   1  -2  11      107.02       95.50      7.78 o 
   2  -2  11      144.94      140.51      5.24 o 
   3  -2  11       85.35       71.50      4.91 o 
   4  -2  11        3.42       -1.87      3.57 o 
   5  -2  11      220.14      204.89      8.68 o 
   6  -2  11        7.79       25.64     12.30 o 
  -6  -1  11        0.14       36.15     12.16 o 
  -5  -1  11       15.64       17.70     16.04 o 
  -4  -1  11        0.46       -1.73      5.09 o 
  -3  -1  11        5.93        0.21      3.26 o 
  -2  -1  11       64.69       74.43      3.83 o 
  -1  -1  11      815.49      672.74     14.15 o 
   0  -1  11      364.67      322.48      5.90 o 
   1  -1  11      238.59      230.97      4.74 o 
   2  -1  11       72.67       64.27      3.80 o 
   3  -1  11      430.84      424.69      7.44 o 
   4  -1  11      423.05      396.09      6.85 o 
   5  -1  11       48.05       51.58      7.79 o 
   6  -1  11       30.81       12.57      5.94 o 
   7  -1  11        2.06       13.21      9.54 o 
  -6   0  11       12.67        5.08     11.64 o 
  -5   0  11       10.74       31.12     10.58 o 
  -4   0  11       14.00       21.63     10.04 o 
  -3   0  11       13.59       16.67      3.25 o 
  -2   0  11        5.78        1.71      3.33 o 
  -1   0  11      103.75      119.00      7.48 o 
   0   0  11       39.12       49.54      3.28 o 
   1   0  11      191.75      217.38      4.23 o 
   2   0  11      632.72      693.86     10.38 o 
   3   0  11      485.73      481.23      6.25 o 
   4   0  11        9.87        4.10      2.80 o 
   5   0  11        9.06       12.85      8.96 o 
   6   0  11       15.00       22.99      8.18 o 
   7   0  11       14.50       12.24      8.23 o 
  -6   1  11        4.17       35.77     12.54 o 
  -5   1  11        1.76       33.80     11.36 o 
  -4   1  11        0.23       24.39     10.69 o 
  -3   1  11        3.45       -3.51      3.80 o 
  -2   1  11       94.13       92.76      5.96 o 
  -1   1  11      136.50      170.35      7.13 o 
   0   1  11        9.71        8.11      3.74 o 
   1   1  11     1314.87     1500.69     15.51 o 
   2   1  11      184.99      185.06      3.25 o 
   3   1  11        0.77        6.77      2.49 o 
   4   1  11      170.54      166.34      3.89 o 
   5   1  11       21.87       26.85      5.63 o 
   6   1  11      121.69      139.91     10.90 o 
   7   1  11        2.60       -1.47      6.32 o 
  -5   2  11        1.59        7.83     11.32 o 
  -4   2  11        0.67       39.18     11.05 o 
  -3   2  11      110.10      134.70     12.52 o 
  -2   2  11      419.13      460.18      9.13 o 
  -1   2  11      117.99      123.17      6.15 o 
   0   2  11     2448.77     2572.45     16.95 o 
   1   2  11        1.36        0.20      2.10 o 
   2   2  11      612.02      544.36      5.45 o 
   3   2  11       46.07       43.04      2.84 o 
   4   2  11      183.04      180.76     10.80 o 
   5   2  11      435.45      428.64     25.90 o 
   6   2  11       45.46       44.22      5.42 o 
   7   2  11       62.07       84.78     16.25 o 
  -4   3  11       51.38       41.99     12.31 o 
  -3   3  11      427.99      479.35     17.48 o 
  -2   3  11      136.79      153.52      7.60 o 
  -1   3  11       11.19        3.86      4.90 o 
   0   3  11       28.70       24.27      3.09 o 
   1   3  11       29.36       38.62      3.88 o 
   2   3  11        9.31       12.22      3.69 o 
   3   3  11      226.45      225.09      5.85 o 
   4   3  11      252.53      240.74      5.62 o 
   5   3  11      182.89      172.68      7.71 o 
   6   3  11       52.21       69.90      5.28 o 
   7   3  11       10.93       -6.20      6.20 o 
  -5   4  11       95.48      151.00     16.86 o 
  -4   4  11       25.68      -10.79     10.79 o 
  -3   4  11      238.12      251.39     14.95 o 
  -2   4  11        6.65        1.10      7.62 o 
  -1   4  11        0.09       12.86      4.47 o 
   0   4  11     1924.02     1912.37     26.71 o 
   1   4  11      268.32      279.07      9.26 o 
   2   4  11      232.01      214.12      5.88 o 
   3   4  11        0.62       -0.69      3.39 o 
   4   4  11      113.52      114.85     12.42 o 
   5   4  11       10.17       19.01      8.86 o 
   6   4  11      103.38      117.11     10.45 o 
   7   4  11       15.41       14.15      7.46 o 
  -4   5  11       25.44       49.97      9.65 o 
  -3   5  11      116.56      124.50     15.17 o 
  -2   5  11       14.03       -7.21      7.21 o 
  -1   5  11     3911.08     3778.71     46.88 o 
   0   5  11      932.09      960.73     23.70 o 
   1   5  11      219.37      245.63     13.95 o 
   2   5  11       22.28       26.93      9.01 o 
   3   5  11       37.85       34.09      8.51 o 
   4   5  11       21.69       33.71      7.19 o 
   5   5  11      276.50      315.20      9.25 o 
   6   5  11        0.27        4.55      9.73 o 
  -4   6  11        1.46        0.54     17.11 o 
  -3   6  11        5.66      -10.52     14.13 o 
  -2   6  11       72.62      101.67     16.98 o 
  -1   6  11      145.90      135.75     15.20 o 
   0   6  11      356.99      333.15     17.67 o 
   1   6  11       34.09       19.98     10.68 o 
   2   6  11        7.13        0.34      9.42 o 
   3   6  11      100.87      106.03     10.78 o 
   4   6  11       46.01       56.37      8.65 o 
   5   6  11        6.89       19.28      8.22 o 
   6   6  11       21.64       26.78     10.24 o 
  -3   7  11        3.00       31.72     18.73 o 
  -2   7  11       12.17       -4.74     14.25 o 
  -1   7  11      185.84      183.00     18.10 o 
   0   7  11        0.13        8.21     12.58 o 
   1   7  11        2.35      -11.65     11.65 o 
   2   7  11       34.34        0.52     10.53 o 
   3   7  11       16.69       33.93     10.41 o 
   4   7  11       53.37       48.47      9.82 o 
   5   7  11       16.45        1.06      8.47 o 
  -1   8  11       14.69       -8.67     15.22 o 
   0   8  11        0.32       18.50     14.52 o 
   1   8  11        0.77       34.59     13.59 o 
   2   8  11        8.13       36.63     12.28 o 
   3   8  11       43.92       62.45     13.08 o 
  -1  -8  12        5.85       50.49     12.51 o 
   0  -8  12        1.10       21.24     10.91 o 
   1  -8  12        7.61       -2.13     10.75 o 
  -3  -7  12        2.22       -5.49      5.49 o 
  -2  -7  12        6.22       28.78      8.87 o 
  -1  -7  12        2.59       -9.58     22.12 o 
   0  -7  12        0.12        9.59      9.87 o 
   1  -7  12        8.32       10.47     10.36 o 
   2  -7  12       64.94       37.25     11.20 o 
   3  -7  12       17.98        3.25     10.86 o 
  -4  -6  12        0.05       28.47      5.66 o 
  -3  -6  12        9.22       -7.69      7.69 o 
  -2  -6  12        5.75        2.42      7.18 o 
  -1  -6  12        0.01       -5.55      5.55 o 
   0  -6  12        0.00       15.94      8.78 o 
   1  -6  12      178.88      219.43     13.11 o 
   2  -6  12       26.73       32.87      9.99 o 
   3  -6  12       24.70       33.13     10.29 o 
   4  -6  12       35.96      112.40     12.65 o 
  -5  -5  12        3.34        9.35      6.30 o 
  -4  -5  12        0.10       -0.62     16.69 o 
  -3  -5  12        0.06        7.44      4.55 o 
  -2  -5  12        0.16       -0.18      3.38 o 
  -1  -5  12       37.11       33.51      5.78 o 
   0  -5  12       40.74       53.26      9.72 o 
   1  -5  12        0.15        6.22      8.63 o 
   2  -5  12        0.25       28.31      9.44 o 
   3  -5  12        3.65       23.76      9.71 o 
   4  -5  12       17.39       43.32     10.97 o 
   5  -5  12       60.84       63.20     18.48 o 
  -5  -4  12       17.62       20.34      7.41 o 
  -4  -4  12       28.03       55.28      5.44 o 
  -3  -4  12       28.88       23.17      5.42 o 
  -2  -4  12       18.17       20.16      5.85 o 
  -1  -4  12       56.58       51.09      3.54 o 
   0  -4  12       10.47       12.79      5.07 o 
   1  -4  12      123.70      115.10      9.33 o 
   2  -4  12       38.84       41.77      8.35 o 
   3  -4  12        0.32        1.41      7.30 o 
   4  -4  12       10.75        2.44      7.54 o 
   5  -4  12       17.32        9.66      7.50 o 
  -6  -3  12       15.54       91.24     25.90 o 
  -5  -3  12        1.07        0.29      5.25 o 
  -4  -3  12        1.23      -12.15     12.15 o 
  -3  -3  12        1.43        8.97      5.55 o 
  -2  -3  12       11.83       13.36      4.80 o 
  -1  -3  12      161.84      194.52      4.43 o 
   0  -3  12      279.06      308.96      7.52 o 
   1  -3  12       46.44       22.38      6.36 o 
   2  -3  12       48.70       43.40      7.21 o 
   3  -3  12       57.93       60.21      5.43 o 
   4  -3  12      107.85      105.64      6.59 o 
   5  -3  12       17.64       12.08      9.36 o 
   6  -3  12        0.44        1.47      7.40 o 
  -6  -2  12        0.07       19.61     10.92 o 
  -5  -2  12        2.74       -0.50     11.08 o 
  -4  -2  12       28.93       33.22      9.98 o 
  -3  -2  12        1.31        0.25      3.90 o 
  -2  -2  12       28.97       36.56      4.24 o 
  -1  -2  12       96.77       84.15      4.58 o 
   0  -2  12        0.36       -1.42      2.04 o 
   1  -2  12       29.99       22.19      3.31 o 
   2  -2  12        2.32        6.55      3.60 o 
   3  -2  12      160.12      175.10     11.89 o 
   4  -2  12       18.52        9.97      5.34 o 
   5  -2  12       23.70       36.66      6.13 o 
   6  -2  12       39.24       42.02      7.75 o 
  -6  -1  12        9.26       22.58     11.96 o 
  -5  -1  12       21.09       34.41     11.94 o 
  -4  -1  12        0.12       -6.35     13.69 o 
  -3  -1  12        0.08       -5.76      5.76 o 
  -2  -1  12        0.57       -0.45      4.57 o 
  -1  -1  12       49.35       48.20      2.93 o 
   0  -1  12      197.77      187.10      5.09 o 
   1  -1  12      322.11      293.33      5.30 o 
   2  -1  12       10.55        8.72      3.24 o 
   3  -1  12        3.82        5.29      3.48 o 
   4  -1  12      249.80      241.51      5.77 o 
   5  -1  12       95.95       76.18     15.76 o 
   6  -1  12        0.24       -4.57      5.71 o 
   7  -1  12       17.89       23.38      9.52 o 
  -6   0  12        5.22       13.87     12.80 o 
  -5   0  12        0.13       24.07     10.10 o 
  -4   0  12        0.04       -9.56      9.56 o 
  -3   0  12        2.21       -2.04      3.10 o 
  -2   0  12      689.60      665.62     32.62 o 
  -1   0  12       48.21       52.64      2.55 o 
   0   0  12     2156.92     2126.33     29.75 o 
   1   0  12       95.49      101.10      3.54 o 
   2   0  12     2689.00     2829.59     20.57 o 
   3   0  12     1036.29     1046.78     15.71 o 
   4   0  12      838.38      883.09      8.94 o 
   5   0  12        1.27        4.45      5.79 o 
   6   0  12        0.22       -3.55      8.14 o 
   7   0  12       48.68       48.56      9.99 o 
  -6   1  12        0.87       -5.63     11.70 o 
  -5   1  12       11.64       46.36     12.13 o 
  -4   1  12       21.63       55.82     10.96 o 
  -3   1  12      157.46      161.14      6.39 o 
  -2   1  12        2.76        0.52      3.36 o 
  -1   1  12     1202.25     1093.60      9.58 o 
   0   1  12       28.04       21.35      4.21 o 
   1   1  12      861.22      936.16      8.08 o 
   2   1  12      245.74      234.05      5.65 o 
   3   1  12      282.74      292.72      5.20 o 
   4   1  12       21.09       27.53      4.66 o 
   5   1  12     1005.95      990.40     21.93 o 
   6   1  12      248.41      277.34     14.11 o 
   7   1  12        7.06       -7.93      7.93 o 
  -5   2  12       24.60        5.06     10.46 o 
  -4   2  12        0.12        6.32      9.70 o 
  -3   2  12      327.44      342.35     22.57 o 
  -2   2  12        0.05       -0.82      4.49 o 
  -1   2  12       31.36       29.44      2.70 o 
   0   2  12        1.61        8.12      3.31 o 
   1   2  12        1.14        1.81      2.99 o 
   2   2  12      256.23      229.06      4.02 o 
   3   2  12        2.89        0.67      2.43 o 
   4   2  12     2245.50     2185.41     29.34 o 
   5   2  12       68.51       77.96     17.04 o 
   6   2  12       12.01       21.81     13.52 o 
   7   2  12       32.76       61.35      9.58 o 
  -5   3  12       43.07       29.06     11.69 o 
  -4   3  12      132.55      100.97     12.85 o 
  -3   3  12      120.91      139.17     12.20 o 
  -2   3  12       25.48       36.89     19.92 o 
  -1   3  12      357.99      351.96      7.09 o 
   0   3  12      124.40      120.55      4.04 o 
   1   3  12     2135.21     2087.28     20.26 o 
   2   3  12        0.60        5.47      3.15 o 
   3   3  12        2.16        6.26      2.91 o 
   4   3  12       68.48       63.02      5.85 o 
   5   3  12       43.38       47.23     16.96 o 
   6   3  12       68.52       75.72      5.36 o 
   7   3  12        2.32       -8.98     14.39 o 
  -5   4  12       61.95       57.57     14.60 o 
  -3   4  12        5.14       22.83     10.30 o 
  -2   4  12      277.82      269.67     13.61 o 
  -1   4  12      645.82      634.71     10.21 o 
   0   4  12       88.50       99.49     14.73 o 
   1   4  12      219.60      208.60      7.70 o 
   2   4  12        8.10       13.09      3.71 o 
   3   4  12        2.98        2.25      3.81 o 
   4   4  12       96.68       91.07      6.11 o 
   5   4  12        7.09       29.53      9.77 o 
   6   4  12        0.31       -0.80      8.10 o 
  -4   5  12        0.95       91.42     11.99 o 
  -3   5  12        0.82       -6.96     37.26 o 
  -2   5  12      343.06      304.23     18.71 o 
  -1   5  12       96.56      131.73     14.51 o 
   0   5  12      369.90      380.48     12.79 o 
   1   5  12       16.51       24.90      4.87 o 
   2   5  12       18.40       23.25      5.15 o 
   3   5  12      126.39      145.21      5.59 o 
   4   5  12       52.46       47.28      5.91 o 
   5   5  12       65.07       60.76     10.73 o 
   6   5  12        1.22       48.39     11.36 o 
  -3   6  12        3.28      -14.03     14.03 o 
  -2   6  12       81.14      104.57     16.89 o 
  -1   6  12        1.38      -10.53     12.68 o 
   0   6  12        0.32       -8.87     11.39 o 
   1   6  12      102.37       82.94     12.84 o 
   2   6  12       83.76      100.47     11.24 o 
   3   6  12      193.59      182.74     12.48 o 
   4   6  12      106.99      105.77     10.03 o 
   5   6  12        0.03        9.49      6.66 o 
  -2   7  12        0.75      -13.77     13.77 o 
  -1   7  12       24.55       38.91     15.22 o 
   0   7  12        3.59       -7.29     11.92 o 
   1   7  12        6.30       -9.82     10.72 o 
   2   7  12       57.34       44.89     11.62 o 
   3   7  12       53.03       45.55      9.77 o 
   4   7  12        0.37       -1.80      8.37 o 
  -1   8  12       32.59       18.44     13.84 o 
   0   8  12        0.48       25.21     13.20 o 
   1   8  12        4.58       10.68     11.62 o 
   2   8  12        1.60        3.85     12.50 o 
   3   8  12        9.76       19.60     10.50 o 
   0  -8  13        2.51       41.84     12.40 o 
  -3  -7  13       19.69       38.65      8.16 o 
  -2  -7  13        4.35       22.65      8.70 o 
  -1  -7  13        0.00       -5.84      5.84 o 
   0  -7  13        5.93       23.40     10.17 o 
   1  -7  13       58.55       97.83     11.96 o 
   2  -7  13       34.80       55.28     11.77 o 
   3  -7  13        0.10       29.04     11.64 o 
  -4  -6  13       17.26       62.14      6.84 o 
  -3  -6  13      112.98       92.86      5.70 o 
  -2  -6  13        1.60       -5.33      5.33 o 
  -1  -6  13        9.98        4.59     10.17 o 
   0  -6  13       22.16       15.42      8.89 o 
   1  -6  13        2.32       16.92      9.27 o 
   2  -6  13        3.43       27.77     11.00 o 
   3  -6  13        4.85       27.29     10.65 o 
   4  -6  13        5.11       61.01     11.32 o 
  -5  -5  13       19.76       74.28      6.90 o 
  -4  -5  13      133.11      130.91     14.65 o 
  -3  -5  13        0.38       37.14      5.13 o 
  -2  -5  13        4.14        7.20      9.92 o 
  -1  -5  13       10.39       25.66     18.04 o 
   0  -5  13       28.02       36.42     11.79 o 
   1  -5  13        0.10       -0.39      8.47 o 
   2  -5  13       30.07       44.86      9.74 o 
   3  -5  13       36.39       48.89      9.66 o 
   4  -5  13       12.40        5.93      9.05 o 
   5  -5  13       64.45       53.25      9.04 o 
  -5  -4  13        9.29       53.44     12.78 o 
  -4  -4  13        4.54       23.92      5.10 o 
  -3  -4  13       52.09       34.78      5.33 o 
  -2  -4  13        0.43        5.77      4.46 o 
  -1  -4  13      106.02      132.34      6.39 o 
   0  -4  13       73.12       60.91     14.87 o 
   1  -4  13      117.43      117.10      9.50 o 
   2  -4  13       59.42       69.05      8.90 o 
   3  -4  13        0.52       -3.05      7.23 o 
   4  -4  13       70.05       72.01      9.13 o 
   5  -4  13       79.25       84.92      7.03 o 
   6  -4  13       10.11       -8.73      8.73 o 
  -5  -3  13        0.53       20.96      5.85 o 
  -4  -3  13       22.36       17.28      4.90 o 
  -3  -3  13       77.90       79.33      7.11 o 
  -2  -3  13       35.01       42.01      6.18 o 
  -1  -3  13        0.38       -3.29      3.29 o 
   0  -3  13      145.79      136.73      5.99 o 
   1  -3  13      136.03      151.56      8.40 o 
   2  -3  13        0.01       -0.96      8.48 o 
   3  -3  13        0.25       -4.71      4.71 o 
   4  -3  13       94.82       92.83      6.45 o 
   5  -3  13        0.44       31.94      7.86 o 
   6  -3  13       19.30       -7.61      7.61 o 
  -6  -2  13       25.88       79.61     41.34 o 
  -5  -2  13        1.65      -10.85     10.85 o 
  -4  -2  13        0.49        0.44      6.12 o 
  -3  -2  13        2.73        7.60      4.44 o 
  -2  -2  13       17.62       13.14      3.13 o 
  -1  -2  13      115.04      115.51      6.61 o 
   0  -2  13      798.08      771.84      9.87 o 
   1  -2  13       24.97       22.04      3.52 o 
   2  -2  13       41.12       51.03      4.39 o 
   3  -2  13      411.40      403.28      8.41 o 
   4  -2  13       40.50       21.18      4.16 o 
   5  -2  13       32.81       36.74      6.33 o 
   6  -2  13       39.75       63.03      7.75 o 
  -6  -1  13        0.58        1.41     11.03 o 
  -5  -1  13        0.01       -5.40     11.23 o 
  -4  -1  13       13.07       23.87      5.71 o 
  -3  -1  13       28.64       19.57      2.91 o 
  -2  -1  13       45.88       38.60      3.42 o 
  -1  -1  13      216.66      198.63     13.42 o 
   0  -1  13        5.87        3.37      3.32 o 
   1  -1  13       73.43       76.05      3.57 o 
   2  -1  13      557.52      524.88      7.80 o 
   3  -1  13       27.94       42.57      5.10 o 
   4  -1  13      264.97      261.32      6.07 o 
   5  -1  13       11.62       13.68      5.80 o 
   6  -1  13       53.75       42.06      9.88 o 
   7  -1  13        7.85       -8.77      9.07 o 
  -6   0  13        4.43       76.24     15.44 o 
  -5   0  13        4.01       39.52     11.74 o 
  -4   0  13        4.57      -10.02     10.02 o 
  -3   0  13       56.55       47.09      3.90 o 
  -2   0  13       19.41       15.10      3.36 o 
  -1   0  13      355.49      364.10      6.33 o 
   0   0  13     1491.31     1453.93     17.01 o 
   1   0  13      324.81      312.49      8.07 o 
   2   0  13     1228.75     1160.36     14.18 o 
   3   0  13      285.86      294.12      7.57 o 
   4   0  13       57.69       58.37      3.82 o 
   5   0  13      269.02      270.21      9.24 o 
   6   0  13       16.17        4.07      8.99 o 
   7   0  13       41.49       74.15     12.84 o 
  -6   1  13        2.26      -11.71     11.71 o 
  -5   1  13       35.93       44.56     11.56 o 
  -4   1  13        0.78       22.40     11.32 o 
  -3   1  13      130.07      124.66     15.01 o 
  -2   1  13       11.00        9.69      3.79 o 
  -1   1  13      137.50      143.04      3.84 o 
   0   1  13       30.59       22.65      4.50 o 
   1   1  13      810.28      845.60      8.06 o 
   2   1  13      112.52      120.25     10.45 o 
   3   1  13      312.13      308.95      5.60 o 
   4   1  13      206.76      198.88      4.46 o 
   5   1  13      167.99      159.55      6.08 o 
   6   1  13      138.27      164.15      8.08 o 
   7   1  13       40.41       16.32      6.99 o 
  -5   2  13       27.33       39.93     12.73 o 
  -4   2  13        1.55        1.51      9.14 o 
  -3   2  13      351.91      346.67     12.79 o 
  -2   2  13       32.85       24.41      4.70 o 
  -1   2  13       19.88       24.86      3.28 o 
   0   2  13      594.64      599.23      8.02 o 
   1   2  13        8.97       13.06      4.08 o 
   2   2  13        2.71        6.09      2.27 o 
   3   2  13        3.90       -3.32      3.32 o 
   4   2  13     1784.44     1722.76     14.84 o 
   5   2  13       31.46       35.75      5.31 o 
   6   2  13       12.70       -1.51      5.29 o 
   7   2  13        1.83       11.02     28.71 o 
  -5   3  13        5.09       23.31     11.90 o 
  -4   3  13      270.59      236.28     16.16 o 
  -3   3  13       68.37       61.28      6.47 o 
  -2   3  13       42.33       29.07     16.69 o 
  -1   3  13      209.34      214.76      7.88 o 
   0   3  13      567.35      537.47      6.85 o 
   1   3  13      113.14      120.31      7.03 o 
   2   3  13        9.18       16.27      4.03 o 
   3   3  13     1037.00     1015.45     12.52 o 
   4   3  13        7.15       12.63      8.47 o 
   5   3  13        3.51        2.14      7.85 o 
   6   3  13       21.13       10.09      6.10 o 
   7   3  13       26.24       26.76     21.61 o 
  -4   4  13        0.16      -11.29     11.29 o 
  -3   4  13       15.81        4.84      9.73 o 
  -2   4  13      452.25      485.38     17.23 o 
  -1   4  13      889.11      883.56     18.86 o 
   0   4  13      199.12      181.84      6.19 o 
   1   4  13        2.82       31.56     11.41 o 
   2   4  13       72.60       97.93     11.78 o 
   3   4  13       14.04       14.84      9.20 o 
   4   4  13      293.89      326.34     14.90 o 
   5   4  13        9.17       24.74      8.50 o 
   6   4  13       42.58       63.27     10.46 o 
  -4   5  13        1.47       13.41     11.91 o 
  -3   5  13       86.80       75.75     43.10 o 
  -2   5  13      351.98      326.34     19.67 o 
  -1   5  13        2.11       13.94     12.46 o 
   0   5  13       15.13       28.07      4.74 o 
   1   5  13      203.75      217.06      7.05 o 
   2   5  13       58.97       59.04      5.11 o 
   3   5  13      648.48      595.44      9.59 o 
   4   5  13       35.78       29.68      9.66 o 
   5   5  13       37.69       72.15     12.05 o 
   6   5  13        8.89       22.78     11.09 o 
  -3   6  13        6.50      -15.15     15.15 o 
  -2   6  13       44.59       66.60     15.73 o 
  -1   6  13       10.48        2.62     12.51 o 
   0   6  13       24.32       16.86      6.46 o 
   1   6  13       28.85       30.35      6.99 o 
   2   6  13      340.35      303.47     15.27 o 
   3   6  13      117.42       95.11     10.01 o 
   4   6  13       55.09       52.93      7.27 o 
  -2   7  13       38.59       12.40     15.59 o 
  -1   7  13       41.19       40.96     13.54 o 
   0   7  13        0.95       -1.40     12.84 o 
   1   7  13        8.86      -12.80     12.80 o 
   2   7  13      143.34      119.05     12.93 o 
   3   7  13      132.09      128.77     12.71 o 
   4   7  13        9.38        1.88      8.64 o 
   0   8  13        1.02       43.81     16.26 o 
   1   8  13       30.63       40.26     14.46 o 
   2   8  13        5.29      -13.39     13.39 o 
  -2  -7  14        1.16       22.10      8.53 o 
  -1  -7  14        2.72       -3.53     16.14 o 
   0  -7  14        0.11       -9.41      9.41 o 
   1  -7  14        0.21        9.17      9.73 o 
   2  -7  14       24.68       46.39     10.95 o 
  -3  -6  14       42.54       29.51      9.21 o 
  -2  -6  14        2.91       -8.53      8.53 o 
  -1  -6  14        0.41       -5.65      5.65 o 
   0  -6  14        1.53        0.03      8.14 o 
   1  -6  14        0.48       -5.34      8.75 o 
   2  -6  14       98.65      117.75     11.92 o 
   3  -6  14        6.30       15.65     10.13 o 
   4  -6  14        5.89        5.90      9.89 o 
  -4  -5  14       50.33       47.84      8.91 o 
  -3  -5  14        3.83       -4.73      4.73 o 
  -2  -5  14        7.43       39.28     30.16 o 
  -1  -5  14       88.56       82.13      7.85 o 
   0  -5  14       84.69       93.10      6.90 o 
   1  -5  14       36.69       44.16      9.07 o 
   2  -5  14        0.47       -8.13      8.13 o 
   3  -5  14        9.15       -8.47      8.47 o 
   4  -5  14       13.40        3.46      9.12 o 
   5  -5  14        1.48       27.56     10.01 o 
  -5  -4  14        5.23       23.83     11.83 o 
  -4  -4  14       19.73       28.87     16.01 o 
  -3  -4  14        7.79       21.77      5.55 o 
  -2  -4  14        1.28      -10.14     18.37 o 
  -1  -4  14       97.79      104.36     21.74 o 
   0  -4  14       51.68       57.15     10.84 o 
   1  -4  14        4.23        1.18      6.95 o 
   2  -4  14        5.68        7.30      7.67 o 
   3  -4  14       22.63       26.76      8.29 o 
   4  -4  14       32.89       30.49      8.17 o 
   5  -4  14       38.98       18.29     15.52 o 
  -5  -3  14        8.15       36.29      6.09 o 
  -4  -3  14        2.76       -0.35      4.60 o 
  -3  -3  14        8.06       -4.64      4.64 o 
  -2  -3  14        7.47        5.84      2.61 o 
  -1  -3  14        5.51        4.59      6.40 o 
   0  -3  14       47.39       38.39      9.45 o 
   1  -3  14        6.78       19.97      6.39 o 
   2  -3  14       17.75       19.90      4.61 o 
   3  -3  14        8.35        3.46      4.65 o 
   4  -3  14       90.79       87.58     15.95 o 
   5  -3  14       19.62       19.96      4.67 o 
   6  -3  14        7.87       -8.12      8.12 o 
  -5  -2  14        1.11      -10.82     10.82 o 
  -4  -2  14        3.52      -10.35     12.02 o 
  -3  -2  14        1.08        7.15      4.79 o 
  -2  -2  14      120.90      106.92     12.61 o 
  -1  -2  14        1.58       -5.71      5.71 o 
   0  -2  14       52.77       56.71     10.84 o 
   1  -2  14      491.13      499.09     11.54 o 
   2  -2  14      506.40      503.43     11.21 o 
   3  -2  14      715.18      748.57     10.97 o 
   4  -2  14        7.40        1.29      4.39 o 
   5  -2  14        1.49       -7.63     22.55 o 
   6  -2  14        0.11        5.57      9.73 o 
  -5  -1  14        1.47        9.28     11.36 o 
  -4  -1  14        4.08        6.01      9.71 o 
  -3  -1  14       22.01       24.33     10.52 o 
  -2  -1  14       29.41       26.38      4.17 o 
  -1  -1  14      298.60      294.94      6.22 o 
   0  -1  14        1.94        5.88      3.66 o 
   1  -1  14      135.12      143.89      4.35 o 
   2  -1  14      291.23      282.80      9.39 o 
   3  -1  14       62.90       69.26      4.65 o 
   4  -1  14        0.12        1.40      5.08 o 
   5  -1  14        9.27        4.00      9.10 o 
   6  -1  14       98.57      101.15     16.98 o 
  -5   0  14        0.08       48.80     11.39 o 
  -4   0  14        5.22        3.44     10.51 o 
  -3   0  14       87.01       62.24      4.84 o 
  -2   0  14      240.33      276.40      6.65 o 
  -1   0  14        5.62       -1.67      2.89 o 
   0   0  14      120.12      150.18      6.22 o 
   1   0  14       35.54       34.19      4.57 o 
   2   0  14      149.61      162.93      6.78 o 
   3   0  14        0.02        4.03      3.20 o 
   4   0  14        5.60       10.99      3.30 o 
   5   0  14      397.58      396.70     10.69 o 
   6   0  14       23.34        9.62      5.26 o 
   7   0  14       51.59       46.69      9.62 o 
  -5   1  14        8.02        0.18     11.23 o 
  -4   1  14        5.77       21.57     12.85 o 
  -3   1  14      471.54      469.28      9.97 o 
  -2   1  14        1.54        0.28      3.54 o 
  -1   1  14       79.88       80.57      6.15 o 
   0   1  14       17.87       17.71      4.43 o 
   1   1  14      348.98      326.76      8.38 o 
   2   1  14       26.70       21.94      3.59 o 
   3   1  14      133.09      150.20      4.55 o 
   4   1  14      260.75      266.97      5.11 o 
   5   1  14       78.40       68.34      5.00 o 
   6   1  14       18.17       45.29      9.61 o 
  -5   2  14       39.43       59.14     12.80 o 
  -4   2  14      285.20      258.27     15.65 o 
  -3   2  14        1.36        5.32      5.04 o 
  -2   2  14        3.28        1.04      8.16 o 
  -1   2  14       18.18       30.66      3.46 o 
   0   2  14     1584.79     1552.72     12.63 o 
   1   2  14        7.62        9.51      3.34 o 
   2   2  14      898.93      847.56     28.29 o 
   3   2  14        0.06       -2.20      3.28 o 
   4   2  14      776.35      770.40     11.08 o 
   5   2  14        3.96       14.51      4.79 o 
   6   2  14       68.44       63.35     16.47 o 
   7   2  14       24.60       45.41     18.92 o 
  -5   3  14       11.33       62.17     12.18 o 
  -4   3  14        9.41       15.12     12.48 o 
  -3   3  14       70.12       68.47      9.96 o 
  -2   3  14        0.61        2.35      5.41 o 
  -1   3  14     4037.53     3975.02     45.80 o 
   0   3  14       91.82       98.19      4.17 o 
   1   3  14      204.62      195.86      8.95 o 
   2   3  14        2.45        5.98      3.45 o 
   3   3  14       79.87       92.23      4.96 o 
   4   3  14       46.72       33.75      9.02 o 
   5   3  14      264.52      268.77     14.02 o 
   6   3  14        7.44       24.84     18.38 o 
  -4   4  14       25.15       18.33     11.75 o 
  -3   4  14        8.94       -0.35      9.06 o 
  -2   4  14     1431.19     1404.75     27.39 o 
  -1   4  14       82.38       80.36      7.53 o 
   0   4  14      384.03      357.73     16.47 o 
   1   4  14       10.39        9.18      5.32 o 
   2   4  14      718.46      706.92      9.83 o 
   3   4  14       15.04       16.02      4.84 o 
   4   4  14      407.62      368.45     15.50 o 
   5   4  14        4.74       14.96      9.25 o 
   6   4  14        0.32       13.08      9.90 o 
  -4   5  14        6.92       -2.96     11.95 o 
  -3   5  14       66.61       33.75     63.89 o 
  -2   5  14        5.83      -13.80     13.80 o 
  -1   5  14       60.12       72.97     14.15 o 
   0   5  14       11.00       19.71      6.64 o 
   1   5  14       22.22       17.90      4.61 o 
   2   5  14       92.47       94.22      5.69 o 
   3   5  14        3.02        4.54      5.69 o 
   4   5  14        7.29       25.49      9.95 o 
   5   5  14       48.10       81.56     12.20 o 
   6   5  14       10.80       -8.56     10.21 o 
  -3   6  14       13.35      -13.84     15.07 o 
  -2   6  14       18.50       48.44     16.45 o 
  -1   6  14       71.59       78.33     13.71 o 
   0   6  14        6.64       12.25      9.95 o 
   1   6  14        2.55       -8.19     16.10 o 
   2   6  14        1.28        7.38     15.54 o 
   3   6  14       11.51       -2.34      6.50 o 
   4   6  14       15.75       21.61     10.31 o 
   5   6  14       13.58       19.46     11.72 o 
  -2   7  14       37.35        5.52     16.34 o 
  -1   7  14      109.79      147.80     16.57 o 
   0   7  14        8.85        4.97     13.99 o 
   1   7  14       18.88       10.47     14.27 o 
   2   7  14      147.53      163.91     22.80 o 
   3   7  14       10.24       -8.41     15.04 o 
   4   7  14        0.26       -7.34      7.34 o 
   1   8  14       29.23       28.27     15.47 o 
   2   8  14        0.88      -12.65     12.65 o 
  -2  -7  15        1.08       11.38      7.92 o 
  -1  -7  15        0.02       17.88      8.96 o 
   0  -7  15       18.43       24.74      9.53 o 
   2  -7  15        3.67        1.27     10.72 o 
  -3  -6  15        7.09       17.86      7.98 o 
  -2  -6  15        0.03       20.93      8.00 o 
  -1  -6  15        8.49       -3.10      5.48 o 
   0  -6  15       15.77        8.74      8.52 o 
   1  -6  15       25.95       28.42      9.40 o 
   2  -6  15       13.79        5.23      9.61 o 
   3  -6  15        7.25       -9.45      9.45 o 
  -4  -5  15        8.90       56.21     18.64 o 
  -2  -5  15        2.62       -3.65      5.81 o 
  -1  -5  15        0.05        3.43      9.80 o 
   0  -5  15       43.27       35.64      7.97 o 
   1  -5  15        0.45        3.51      7.69 o 
   2  -5  15        4.35        8.51      8.41 o 
   3  -5  15       27.36       46.65      9.15 o 
   4  -5  15        8.69        6.78      8.96 o 
  -5  -4  15        0.40       32.48     10.24 o 
  -4  -4  15        0.06       29.60     10.24 o 
  -3  -4  15        3.88       23.51      5.09 o 
  -2  -4  15        8.84       18.17      4.41 o 
  -1  -4  15      123.53      144.87     18.17 o 
   0  -4  15       17.08       25.43      5.28 o 
   1  -4  15       25.70       19.11      6.83 o 
   2  -4  15       39.15       19.54      7.23 o 
   3  -4  15       74.38       56.49      8.44 o 
   5  -4  15        1.72       -7.24      7.24 o 
  -5  -3  15        3.04        8.08     24.42 o 
  -4  -3  15        0.07       18.44     11.92 o 
  -3  -3  15        1.28       -5.12      5.12 o 
  -2  -3  15       40.11       37.75      4.99 o 
  -1  -3  15        4.32       14.10      5.51 o 
   0  -3  15      118.29      116.78     13.34 o 
   1  -3  15      117.78      114.79      8.23 o 
   2  -3  15        9.29       14.15      6.92 o 
   3  -3  15       50.97       72.86     20.57 o 
   4  -3  15       33.44       34.02     11.82 o 
   5  -3  15        9.92       19.23      7.51 o 
  -5  -2  15        0.01        4.34     10.67 o 
  -4  -2  15        2.69       -9.36      9.36 o 
  -3  -2  15        0.60      -12.05     12.05 o 
  -2  -2  15       44.64       48.97      3.88 o 
  -1  -2  15        0.26        7.17      3.66 o 
   0  -2  15       72.44       66.94      8.40 o 
   1  -2  15      257.33      224.58      9.14 o 
   2  -2  15      132.75      131.94      5.52 o 
   3  -2  15      617.35      633.75     10.35 o 
   4  -2  15        5.32       -0.66      5.09 o 
   5  -2  15        0.39        1.74      8.11 o 
   6  -2  15        3.62       12.93      6.02 o 
  -5  -1  15        0.83      -12.39     12.39 o 
  -4  -1  15       29.54       45.96     11.02 o 
  -3  -1  15       77.30       76.31      5.88 o 
  -2  -1  15       77.88       66.93      5.87 o 
  -1  -1  15      158.27      146.09      4.96 o 
   0  -1  15       47.16       59.99      4.40 o 
   1  -1  15     1076.73     1094.07     29.05 o 
   2  -1  15      746.29      755.15     18.34 o 
   3  -1  15      364.44      368.17      7.75 o 
   4  -1  15      143.00      125.56      5.04 o 
   5  -1  15      221.94      193.22      9.11 o 
   6  -1  15      219.65      256.41     26.19 o 
  -5   0  15        1.48       75.79     12.57 o 
  -4   0  15       13.89        7.24     10.60 o 
  -3   0  15       81.83       85.04      5.11 o 
  -2   0  15      145.64      102.40      5.73 o 
  -1   0  15        5.69        8.03      3.47 o 
   0   0  15       24.68       38.83      4.84 o 
   1   0  15       54.88       48.50      5.21 o 
   2   0  15       55.17       42.60      5.44 o 
   3   0  15      201.39      188.23      5.54 o 
   4   0  15     1405.81     1398.02     12.09 o 
   5   0  15      220.04      238.13     15.72 o 
   6   0  15       47.23       30.45     10.02 o 
  -5   1  15        5.97       30.92     12.07 o 
  -4   1  15      163.49      149.12     15.03 o 
  -3   1  15       23.54       19.70     14.61 o 
  -2   1  15        0.06       -0.04      3.74 o 
  -1   1  15      165.03      159.49      7.79 o 
   0   1  15       35.81       20.13      4.77 o 
   1   1  15      467.50      493.25     10.50 o 
   2   1  15        0.03       -1.75      3.75 o 
   3   1  15      962.97      947.23      9.63 o 
   4   1  15       54.49       60.64      3.85 o 
   5   1  15       21.34       15.44      4.10 o 
   6   1  15       15.21       41.19      9.37 o 
  -5   2  15       45.10       51.41     12.70 o 
  -4   2  15        1.16       63.26     10.47 o 
  -3   2  15       23.30       32.07     13.50 o 
  -2   2  15       84.37       86.44     14.80 o 
  -1   2  15      389.13      393.48      8.52 o 
   0   2  15     1330.97     1291.09     11.91 o 
   1   2  15        0.49       -5.91      8.98 o 
   2   2  15      147.06      129.03      5.76 o 
   3   2  15       95.49       93.35      4.11 o 
   4   2  15      999.65      991.22     10.39 o 
   5   2  15       49.34       54.32      6.05 o 
   6   2  15       23.94        5.41      5.91 o 
  -4   3  15        9.26       32.97     12.61 o 
  -3   3  15       44.03       54.62      5.97 o 
  -2   3  15      440.62      398.20     10.49 o 
  -1   3  15       85.20      114.47      6.58 o 
   0   3  15       19.17       18.16      3.41 o 
   1   3  15        2.65        9.30      6.26 o 
   2   3  15        0.77        4.61      6.16 o 
   3   3  15      751.50      753.58     11.46 o 
   4   3  15        6.55        0.79      8.00 o 
   5   3  15       14.60        0.64      7.88 o 
   6   3  15        2.16       33.66     25.61 o 
  -4   4  15       26.86       58.82     13.48 o 
  -3   4  15       85.50       77.20     11.83 o 
  -2   4  15      114.01      146.58      7.99 o 
  -1   4  15       13.79       15.23      6.31 o 
   0   4  15       92.10       81.69     13.68 o 
   1   4  15       36.59       39.35      5.61 o 
   2   4  15      533.38      491.88      8.64 o 
   3   4  15       21.67       21.30     11.97 o 
   4   4  15       41.73       50.58     10.18 o 
   5   4  15       20.65       39.55      9.67 o 
   6   4  15       69.89       52.77     10.39 o 
  -3   5  15        6.64       51.70     16.18 o 
  -2   5  15       10.98       -2.01     12.32 o 
  -1   5  15        7.50       22.65     11.86 o 
   0   5  15        0.02       15.80      4.62 o 
   1   5  15      163.86      177.20      6.69 o 
   2   5  15       74.40       81.82      7.15 o 
   3   5  15      109.25      120.16     25.57 o 
   4   5  15        0.18       25.53      9.60 o 
   5   5  15       35.55       21.08      9.46 o 
  -2   6  15        5.53       35.44     16.36 o 
  -1   6  15       31.11       17.67     13.46 o 
   0   6  15      115.33      107.18     14.34 o 
   1   6  15       19.77       38.88      7.77 o 
   2   6  15       33.08       37.46     12.85 o 
   3   6  15        1.02        9.96     10.47 o 
   4   6  15        8.74       33.78     10.80 o 
   5   6  15        3.37       45.50     12.41 o 
  -1   7  15        0.99       32.25     14.51 o 
   0   7  15       36.78       31.61     14.90 o 
   1   7  15       49.92       57.16     18.86 o 
   2   7  15      146.44      142.21     13.75 o 
   3   7  15       68.38       35.30     17.04 o 
   4   7  15        2.20        9.71      9.79 o 
  -1  -7  16        1.42       53.30      9.80 o 
   0  -7  16        0.52       -9.47      9.47 o 
   1  -7  16       11.34       33.41     10.30 o 
  -3  -6  16        9.59       60.88      9.96 o 
  -2  -6  16       18.26       74.87     10.57 o 
  -1  -6  16        3.96       -0.37      9.86 o 
   0  -6  16       39.80       23.41      8.22 o 
   1  -6  16        1.29        0.68      8.43 o 
   2  -6  16        0.44        7.71      9.34 o 
   3  -6  16        0.97        1.84      9.73 o 
  -4  -5  16        1.00       15.48     10.11 o 
  -2  -5  16        1.06       -2.20     18.33 o 
  -1  -5  16       38.00       31.58      5.29 o 
   0  -5  16        4.01       13.13      7.95 o 
   1  -5  16       23.50        9.47      7.46 o 
   2  -5  16        1.66       -8.38      8.38 o 
   3  -5  16       23.37       20.58      8.73 o 
  -4  -4  16        0.22        4.08     37.91 o 
  -2  -4  16        1.35        4.83      7.12 o 
  -1  -4  16       16.85       16.93      4.85 o 
   0  -4  16       89.15      100.39     16.88 o 
   1  -4  16       12.63       16.29      7.17 o 
   2  -4  16        0.29        2.00      7.15 o 
   3  -4  16      123.89       98.15      9.39 o 
   4  -4  16       20.78       14.93      7.27 o 
   5  -4  16        0.72       12.01      8.68 o 
  -5  -3  16        0.58       42.92     12.97 o 
  -4  -3  16        8.24       21.07      5.62 o 
  -3  -3  16        1.12       18.67      5.27 o 
  -2  -3  16       74.53       86.57      5.02 o 
  -1  -3  16      113.37      106.99     15.54 o 
   0  -3  16        4.20       11.65      4.66 o 
   1  -3  16        4.08        1.23      6.05 o 
   2  -3  16      205.64      216.44      9.83 o 
   3  -3  16        1.13        3.25      4.45 o 
   4  -3  16       40.47       45.44      5.65 o 
   5  -3  16       65.43       48.13      8.63 o 
  -5  -2  16        2.99        7.15     11.17 o 
  -4  -2  16        4.99        6.36     24.51 o 
  -3  -2  16        0.27       -7.10      7.10 o 
  -2  -2  16       78.04       64.29      6.29 o 
  -1  -2  16       24.04       37.07      9.15 o 
   0  -2  16       58.65       58.48      7.32 o 
   1  -2  16      168.82      175.49      8.40 o 
   2  -2  16        2.95       13.16      5.62 o 
   3  -2  16       59.35       77.05      5.44 o 
   4  -2  16      111.53       96.31      5.83 o 
   5  -2  16      167.90      148.59     16.64 o 
   6  -2  16       56.91       56.08      6.98 o 
  -4  -1  16        0.19       13.09     11.07 o 
  -3  -1  16       45.27       57.73      9.58 o 
  -2  -1  16        0.08       -0.52      3.09 o 
  -1  -1  16       92.03       81.04     10.73 o 
   0  -1  16       14.08        9.11      4.73 o 
   1  -1  16       71.48       74.59      6.53 o 
   2  -1  16       59.30       60.27      4.20 o 
   3  -1  16       26.23       25.30     11.46 o 
   4  -1  16      236.10      230.68      6.77 o 
   5  -1  16        1.95        4.37      4.92 o 
   6  -1  16       32.72       56.57      7.50 o 
  -5   0  16        2.70       57.93     13.89 o 
  -4   0  16      130.31      144.71     15.12 o 
  -3   0  16       19.60       11.92      3.84 o 
  -2   0  16        4.43        7.78      3.77 o 
  -1   0  16       78.10       82.99      4.45 o 
   0   0  16      908.74      931.05     14.03 o 
   1   0  16      203.46      212.14      7.66 o 
   2   0  16      218.00      209.27      7.72 o 
   3   0  16       15.76       19.61      7.78 o 
   4   0  16       21.48       15.37      3.93 o 
   5   0  16       63.56       73.60      6.69 o 
   6   0  16       62.38       63.44      7.46 o 
  -5   1  16        7.33       53.22     12.27 o 
  -4   1  16       83.39       75.21     13.61 o 
  -3   1  16        2.02       -1.49     10.16 o 
  -2   1  16      111.02       91.73     14.90 o 
  -1   1  16     1225.24     1165.57     17.59 o 
   0   1  16        0.01       -1.85      4.75 o 
   1   1  16       94.02       83.70      6.12 o 
   2   1  16        1.29        1.50      4.27 o 
   3   1  16       11.54       27.16      6.52 o 
   4   1  16       82.29       79.04      3.87 o 
   5   1  16       77.50       58.68      9.48 o 
   6   1  16        0.00        7.66      8.30 o 
  -5   2  16       46.94      123.47     15.27 o 
  -4   2  16       22.43       67.46     12.19 o 
  -3   2  16        1.38       17.84     15.30 o 
  -2   2  16      185.18      181.75      7.50 o 
  -1   2  16      549.73      552.58     10.24 o 
   0   2  16        1.47        3.17      4.46 o 
   1   2  16        3.03       -5.14      5.52 o 
   2   2  16      244.99      239.59      7.14 o 
   3   2  16       26.75       17.28      4.15 o 
   4   2  16       23.99       18.31      4.11 o 
   5   2  16       58.85       55.91      7.82 o 
   6   2  16        1.30       -8.73      8.73 o 
  -4   3  16       11.57      108.06     14.22 o 
  -3   3  16        3.07       15.99     21.34 o 
  -2   3  16       76.64       81.70     16.12 o 
  -1   3  16      384.10      412.82     10.08 o 
   0   3  16      110.78      118.46      4.72 o 
   1   3  16      144.89      146.91      6.51 o 
   2   3  16       16.77        8.99      4.01 o 
   3   3  16      895.82      857.01     36.36 o 
   4   3  16       35.77       19.76      8.92 o 
   5   3  16      241.54      268.58     14.62 o 
   6   3  16       32.57       47.42      6.54 o 
  -4   4  16        1.28       19.43     12.39 o 
  -3   4  16       34.65       62.50     11.31 o 
  -2   4  16        2.37       15.33      5.27 o 
  -1   4  16        0.12       -5.92      5.92 o 
   0   4  16      141.18      152.08     12.89 o 
   1   4  16       24.19       25.81      7.46 o 
   2   4  16      528.88      468.32     15.17 o 
   3   4  16        0.09      -10.22     13.28 o 
   4   4  16       30.94       46.76      9.86 o 
   5   4  16        0.12        6.55      8.22 o 
   6   4  16       42.27        9.22     10.21 o 
  -3   5  16       21.82       33.71     16.27 o 
  -2   5  16      153.31      143.65     17.23 o 
  -1   5  16        1.97       15.92      9.87 o 
   0   5  16        0.59        7.17      4.54 o 
   1   5  16      288.68      250.36      7.69 o 
   2   5  16       77.64       66.44     11.79 o 
   3   5  16      177.01      164.64     11.25 o 
   4   5  16        0.57        3.28      9.25 o 
   5   5  16       58.64       61.39     11.39 o 
  -2   6  16        0.10       62.89     16.35 o 
  -1   6  16        2.29      -10.77     13.78 o 
   0   6  16        6.90       13.67     12.20 o 
   1   6  16       80.70      125.60      9.28 o 
   2   6  16      287.30      290.54     15.37 o 
   3   6  16        0.02       50.58     12.06 o 
   4   6  16        5.00       64.19     13.02 o 
  -1   7  16       28.65       44.92     15.52 o 
   0   7  16      138.71      128.25     16.84 o 
   1   7  16       38.65       59.58     41.81 o 
   2   7  16       49.49       74.04     22.30 o 
   3   7  16        4.13       34.20     12.19 o 
  -2  -6  17        0.89       47.76      9.17 o 
  -1  -6  17       15.23       18.38      7.67 o 
   0  -6  17       31.38       37.54      9.11 o 
   1  -6  17        1.05       -8.56      8.56 o 
   3  -6  17        9.96       -9.12      9.12 o 
  -3  -5  17        0.48        1.13      7.40 o 
  -2  -5  17        4.66       22.07      4.88 o 
  -1  -5  17        8.75       -2.95      4.59 o 
   0  -5  17        6.23        9.80      7.29 o 
   1  -5  17        0.34        2.92      7.27 o 
   2  -5  17        0.18       -8.06      8.06 o 
   4  -5  17       10.04       -6.44      8.42 o 
  -4  -4  17        1.39       49.11     11.09 o 
  -2  -4  17        5.69      -14.24     14.79 o 
  -1  -4  17        4.04       -1.74     15.92 o 
   0  -4  17       32.84       21.52      7.03 o 
   1  -4  17       91.29       97.26      8.46 o 
   2  -4  17        7.67       12.79      7.50 o 
   3  -4  17      174.99      195.04     11.14 o 
   4  -4  17       21.67       28.61      8.12 o 
   5  -4  17        0.39        5.92      7.78 o 
  -4  -3  17        5.18        7.86     10.55 o 
  -2  -3  17       15.57       29.67      7.73 o 
  -1  -3  17        7.95        1.89      4.10 o 
   0  -3  17      105.60      108.91      7.86 o 
   1  -3  17      120.28      102.18      8.20 o 
   2  -3  17      201.49      186.03      9.66 o 
   3  -3  17       13.10        1.35      6.23 o 
   4  -3  17       52.20       42.70     11.43 o 
   5  -3  17        6.48       -7.15      7.15 o 
  -4  -2  17       11.03      -10.14     10.14 o 
  -3  -2  17        0.86       14.46     13.73 o 
  -2  -2  17      135.26      148.50      5.69 o 
  -1  -2  17        0.09        4.93      3.90 o 
   0  -2  17       10.70       11.11      5.36 o 
   1  -2  17       36.18       27.89      5.97 o 
   2  -2  17       25.50       27.09      6.46 o 
   3  -2  17      103.11      112.43     14.69 o 
   4  -2  17        0.04       10.40     14.17 o 
   5  -2  17      108.87      143.97     32.12 o 
   6  -2  17       82.94       87.56     21.54 o 
  -4  -1  17        1.39       -2.91     10.14 o 
  -3  -1  17      151.37      136.72     11.40 o 
  -2  -1  17       82.93       81.49      4.73 o 
  -1  -1  17       21.82       15.42      3.75 o 
   0  -1  17        2.69        1.10      4.79 o 
   1  -1  17        4.19        5.96      5.58 o 
   2  -1  17        0.33        0.83      3.55 o 
   3  -1  17        0.50       -0.90      8.97 o 
   4  -1  17       49.20       39.02      3.91 o 
   5  -1  17      189.46      220.28      9.44 o 
   6  -1  17        1.30        6.59      5.59 o 
  -5   0  17        6.09       49.57     14.25 o 
  -4   0  17      119.87       91.27     13.65 o 
  -3   0  17       29.46        5.73      7.57 o 
  -2   0  17       14.84       19.42      4.25 o 
  -1   0  17       15.58       27.96      5.50 o 
   0   0  17      619.20      605.83     12.03 o 
   1   0  17       73.08       82.27      5.87 o 
   2   0  17        1.84        3.36      4.05 o 
   3   0  17       35.00       43.38      5.34 o 
   4   0  17       15.67        7.77      3.32 o 
   5   0  17        2.90        4.83     20.57 o 
   6   0  17       51.04       35.13     13.35 o 
  -4   1  17       11.00      -12.90     12.90 o 
  -3   1  17       25.77       26.88     16.30 o 
  -2   1  17       31.76       30.60      7.05 o 
  -1   1  17     1679.57     1658.99     21.03 o 
   0   1  17      268.18      243.13      8.89 o 
   1   1  17      228.40      237.82      8.36 o 
   2   1  17        1.67        3.43      4.30 o 
   3   1  17      110.75      116.51     11.19 o 
   4   1  17      127.00      121.17      7.69 o 
   5   1  17      217.33      201.25     17.73 o 
   6   1  17        9.20       17.70      7.78 o 
  -4   2  17        0.18       97.82     13.69 o 
  -3   2  17        1.08        1.60     26.46 o 
  -2   2  17      537.61      510.29     11.15 o 
  -1   2  17       11.60       21.03      6.63 o 
   0   2  17      432.23      370.13     11.43 o 
   1   2  17       38.90       38.38      4.97 o 
   2   2  17      152.06      128.38     13.36 o 
   3   2  17      158.68      122.31      5.95 o 
   4   2  17      126.42       97.69      9.14 o 
   5   2  17       27.86       12.84      9.62 o 
   6   2  17       40.82       23.39     13.54 o 
  -4   3  17       27.32      124.41     13.50 o 
  -3   3  17      170.01      191.55     54.69 o 
  -2   3  17        2.76        6.33     14.20 o 
  -1   3  17      323.30      307.32      8.06 o 
   0   3  17       21.77       26.06      8.62 o 
   1   3  17      273.87      316.66      8.71 o 
   2   3  17        1.10        2.34      4.05 o 
   3   3  17        8.23       11.65      5.15 o 
   4   3  17        0.16        6.89      9.46 o 
   5   3  17       18.21       30.75      9.73 o 
   6   3  17       53.43       78.39      9.71 o 
  -3   4  17       15.85      105.57     12.30 o 
  -2   4  17       48.65       66.53     12.13 o 
  -1   4  17       12.09       10.82      6.20 o 
   0   4  17      131.58      144.90      9.54 o 
   1   4  17       41.75       31.68     12.84 o 
   2   4  17        3.85       -5.30      5.30 o 
   3   4  17        1.19      -11.22     11.22 o 
   4   4  17       58.89       43.11      9.71 o 
   5   4  17        4.12        1.61      9.43 o 
  -3   5  17       16.77       34.05     17.77 o 
  -2   5  17       42.20       15.32     16.98 o 
  -1   5  17       10.79       50.65     16.36 o 
   0   5  17       33.07       29.91      7.49 o 
   1   5  17       46.72       69.31      7.13 o 
   2   5  17       80.90       88.38     13.43 o 
   3   5  17       27.70       27.62      5.36 o 
   4   5  17        0.91       16.74     10.29 o 
   5   5  17      216.65      248.13     16.04 o 
  -2   6  17       45.34       85.62     18.30 o 
  -1   6  17        3.10       -9.86     15.11 o 
   0   6  17        0.68        3.58     12.28 o 
   1   6  17      125.95      156.25     18.36 o 
   2   6  17        0.25       30.40      6.01 o 
   3   6  17        1.86       44.50     19.43 o 
   4   6  17      205.19      245.71     16.11 o 
   0   7  17       80.20       56.34     16.61 o 
   1   7  17      141.20      172.39     63.92 o 
   2   7  17        8.18       57.00     21.76 o 
  -1  -6  18       16.34       20.28     37.65 o 
   0  -6  18        4.87       16.12      8.38 o 
   1  -6  18        9.92       13.78      8.66 o 
   2  -6  18       22.94       -8.93      8.93 o 
  -3  -5  18        0.00       23.21      7.96 o 
  -2  -5  18       23.81      117.91     10.88 o 
  -1  -5  18        1.08       -0.65      8.48 o 
   0  -5  18       21.53       17.60      7.11 o 
   1  -5  18       13.89       19.44      7.72 o 
   2  -5  18        5.77       23.97      9.48 o 
   3  -5  18        2.60        7.24      8.48 o 
  -3  -4  18        7.53       13.31      7.80 o 
  -2  -4  18       11.58       12.57      7.53 o 
  -1  -4  18       12.55       -2.21     22.38 o 
   0  -4  18       50.54       62.85      7.83 o 
   1  -4  18       37.01       23.70      7.18 o 
   2  -4  18       12.76       11.13      7.08 o 
   3  -4  18      125.20      142.45      9.88 o 
   4  -4  18       24.43       32.35      7.77 o 
  -4  -3  18        5.06        6.43      9.67 o 
  -2  -3  18       14.79       -2.62     11.46 o 
  -1  -3  18        1.38       -9.27      9.27 o 
   0  -3  18       20.76       12.35      5.98 o 
   1  -3  18       23.58       28.32      6.64 o 
   2  -3  18      167.29      176.99      9.88 o 
   3  -3  18       37.01       27.88      6.86 o 
   4  -3  18       74.75       51.20      7.86 o 
   5  -3  18        0.04       -1.23      4.24 o 
  -4  -2  18       20.65       -0.75     11.36 o 
  -3  -2  18        3.93       10.80      8.43 o 
  -2  -2  18       17.06       28.41      8.83 o 
  -1  -2  18       71.17       64.67      5.02 o 
   0  -2  18      134.13      132.69      7.96 o 
   1  -2  18      179.46      159.88      8.45 o 
   2  -2  18       83.78       82.92      7.38 o 
   3  -2  18      216.24      229.10      9.66 o 
   4  -2  18      296.31      276.11     10.85 o 
   5  -2  18      127.16      133.00      8.27 o 
  -4  -1  18       33.73       32.70     12.12 o 
  -3  -1  18       17.53       29.45      9.61 o 
  -2  -1  18       13.34       12.81      3.83 o 
  -1  -1  18        8.07        6.41      5.65 o 
   0  -1  18       55.74       49.69      5.93 o 
   1  -1  18      238.07      223.82      8.91 o 
   2  -1  18        0.17        7.43      5.51 o 
   3  -1  18      174.92      200.33      8.80 o 
   4  -1  18        7.35       10.40      8.77 o 
   5  -1  18      119.39      140.94      7.76 o 
   6  -1  18        7.62       19.59      6.60 o 
  -4   0  18        3.30       11.83     12.89 o 
  -3   0  18        9.97       -3.91      3.91 o 
  -2   0  18        0.27        2.11      4.61 o 
  -1   0  18      138.84      126.13      7.17 o 
   0   0  18      321.11      344.56      9.91 o 
   1   0  18        0.10       13.20      4.50 o 
   2   0  18      316.65      309.54      9.50 o 
   3   0  18      171.97      182.81      5.93 o 
   4   0  18       49.23       54.99      3.87 o 
   5   0  18       74.61       81.03     18.55 o 
   6   0  18        3.08       -9.77     19.90 o 
  -4   1  18        0.01      -12.77     12.77 o 
  -3   1  18        0.11        5.65     10.61 o 
  -2   1  18       47.40       32.02      4.74 o 
  -1   1  18      238.37      271.57      9.53 o 
   0   1  18       45.21       32.37      5.45 o 
   1   1  18      155.17      151.77      7.38 o 
   2   1  18      242.84      259.25      9.02 o 
   3   1  18     1702.73     1719.18     23.41 o 
   4   1  18      155.77      150.00     10.87 o 
   5   1  18       28.01       36.79     23.45 o 
   6   1  18        4.65       22.70      7.97 o 
  -4   2  18       22.44      122.60     13.95 o 
  -3   2  18      117.70      124.35     19.35 o 
  -2   2  18       44.49       53.38      5.85 o 
  -1   2  18        0.57        8.08      4.61 o 
   0   2  18        0.40       -3.17      5.09 o 
   1   2  18       14.93       10.98      5.60 o 
   2   2  18      896.39      839.35     12.59 o 
   3   2  18       27.30       16.11      4.36 o 
   4   2  18        1.48       -8.82      8.82 o 
   5   2  18        0.06       -6.96     19.52 o 
   6   2  18        4.10        9.71      9.38 o 
  -4   3  18       23.20       21.10     11.90 o 
  -3   3  18       36.43       76.55     55.81 o 
  -2   3  18       56.96      102.69     39.84 o 
  -1   3  18       13.95       28.35      7.07 o 
   0   3  18       11.41       10.78      4.57 o 
   1   3  18      216.31      232.87     27.95 o 
   2   3  18        1.04        3.02      4.16 o 
   3   3  18       36.52       42.94     11.01 o 
   4   3  18        3.40       -0.06     11.49 o 
   5   3  18       79.04       76.27     10.70 o 
   6   3  18       84.67      108.63     18.89 o 
  -3   4  18      114.13      257.86     16.36 o 
  -2   4  18       17.92       24.82     24.54 o 
  -1   4  18       21.55       17.97      6.09 o 
   0   4  18       22.11        7.09      8.73 o 
   1   4  18       11.15       17.94     15.26 o 
   2   4  18      117.14      109.55      6.29 o 
   3   4  18        0.26       -8.88      8.88 o 
   4   4  18       72.66       43.10      9.70 o 
   5   4  18       16.54       -9.31      9.31 o 
  -2   5  18       12.30       -5.50     13.57 o 
  -1   5  18       19.04       48.14     11.75 o 
   0   5  18      112.89       86.63     22.54 o 
   1   5  18      153.67      135.14     14.23 o 
   2   5  18       38.79       42.02      6.88 o 
   3   5  18      158.86      157.47      7.23 o 
   4   5  18        0.86        6.87      8.94 o 
   5   5  18       25.86       22.34     10.39 o 
  -1   6  18       11.02      -15.32     15.32 o 
   0   6  18       58.30       42.74     14.58 o 
   1   6  18       80.18      123.30     12.34 o 
   2   6  18       43.37       71.13      6.28 o 
   3   6  18       13.67       83.67     44.52 o 
   4   6  18       79.74       79.61     11.50 o 
   0  -6  19       23.21       20.98      7.89 o 
   1  -6  19        0.00       19.10      9.35 o 
  -2  -5  19        4.44       38.10      8.18 o 
  -1  -5  19       11.29       24.62      9.96 o 
   0  -5  19        8.29       -7.08      7.08 o 
   2  -5  19       24.67       37.73      8.89 o 
   3  -5  19       29.90       57.76      9.08 o 
  -3  -4  19        2.20       46.54      8.65 o 
  -2  -4  19       32.00       53.88      5.48 o 
  -1  -4  19        4.47       -6.62      6.62 o 
   0  -4  19        6.41       19.21      6.91 o 
   1  -4  19       46.64       56.24      8.15 o 
   2  -4  19        6.36       -7.28      7.40 o 
   4  -4  19       70.34       29.42      7.54 o 
  -3  -3  19       19.24        6.71      7.47 o 
  -2  -3  19       21.65       23.66      7.52 o 
  -1  -3  19        4.27       -8.41     20.47 o 
   0  -3  19        0.80       -5.71      5.71 o 
   1  -3  19        7.74        8.28      6.24 o 
   2  -3  19        5.77       21.98      7.24 o 
   3  -3  19       76.27       64.97      8.04 o 
   4  -3  19       22.09       35.40      7.26 o 
   5  -3  19       73.65       58.10     10.86 o 
  -4  -2  19       51.32       34.91     12.87 o 
  -3  -2  19        6.53        7.50      8.71 o 
  -2  -2  19        1.15        1.64     15.72 o 
  -1  -2  19       49.66       35.41     12.75 o 
   0  -2  19       49.09       65.09      6.99 o 
   1  -2  19       60.51       59.58      6.87 o 
   2  -2  19        0.03       -5.75      5.75 o 
   3  -2  19       19.72       13.30      5.82 o 
   4  -2  19       18.87        8.48      4.65 o 
   5  -2  19        6.62        8.37      7.90 o 
  -4  -1  19        2.00        4.98     10.82 o 
  -3  -1  19        1.65       13.41      9.82 o 
  -2  -1  19      258.67      250.11      9.10 o 
  -1  -1  19      592.50      610.55      9.95 o 
   0  -1  19      273.40      281.36      9.35 o 
   1  -1  19       19.63       11.32      5.43 o 
   2  -1  19        7.88       18.37      5.65 o 
   3  -1  19       56.55       69.31      6.28 o 
   4  -1  19       53.17       54.90      9.76 o 
   5  -1  19        4.13       14.98     13.78 o 
  -4   0  19        2.86       19.31     13.98 o 
  -3   0  19       21.48        4.20      5.45 o 
  -2   0  19      455.70      432.06     14.55 o 
  -1   0  19       52.72       41.33      5.78 o 
   0   0  19       13.08       12.34      5.04 o 
   1   0  19       18.07       23.83      5.10 o 
   2   0  19       38.24       43.52      5.56 o 
   3   0  19      106.60      111.11      6.14 o 
   4   0  19       65.39       68.61      5.45 o 
   5   0  19       12.69        6.31     27.37 o 
   6   0  19        2.29       47.70      8.41 o 
  -4   1  19       17.60        1.81     13.22 o 
  -3   1  19       52.16       65.05      5.45 o 
  -2   1  19       21.47       20.54      5.64 o 
  -1   1  19        0.24       -0.93      5.79 o 
   0   1  19       26.53       20.71      5.66 o 
   1   1  19        1.54       -4.52      4.52 o 
   2   1  19        2.21        2.53      4.63 o 
   3   1  19        0.25       -0.45      4.27 o 
   4   1  19       65.82       64.49     13.30 o 
   5   1  19       16.43       43.34     28.45 o 
   6   1  19       25.73       66.33     10.31 o 
  -4   2  19       15.40      144.56     14.46 o 
  -3   2  19        0.08       22.10      6.51 o 
  -2   2  19      181.43      188.60      8.15 o 
  -1   2  19       55.09       57.84      5.36 o 
   0   2  19       49.94       39.23      5.57 o 
   1   2  19        1.49       -0.13      5.53 o 
   2   2  19      394.19      372.47     11.51 o 
   3   2  19       98.61       83.34      9.36 o 
   4   2  19      103.24       89.09     11.07 o 
   5   2  19       35.69       41.75      6.33 o 
  -3   3  19       49.75      148.73     90.45 o 
  -2   3  19       26.60       56.77     32.87 o 
  -1   3  19       37.64       35.28     11.01 o 
   0   3  19        0.02        8.19      5.53 o 
   1   3  19      309.98      317.15     19.75 o 
   2   3  19        4.83       -5.41     13.17 o 
   3   3  19      143.32      124.34      6.24 o 
   4   3  19        4.12       -1.21      4.33 o 
   5   3  19       13.97        1.41      9.02 o 
  -3   4  19       86.38      153.31     20.69 o 
  -2   4  19        4.60       -6.47     22.97 o 
  -1   4  19        1.94        3.41      6.07 o 
   0   4  19       44.44       59.35     18.18 o 
   1   4  19       46.86       49.00     15.93 o 
   2   4  19      109.47       94.42     18.76 o 
   3   4  19        3.07      -17.42     19.70 o 
   4   4  19      156.52      155.79     14.07 o 
   5   4  19       25.07       27.21     10.39 o 
  -2   5  19        0.33      -11.16     17.14 o 
  -1   5  19       41.42       53.40      9.78 o 
   0   5  19       80.94       68.72     37.77 o 
   1   5  19      269.65      206.93     23.57 o 
   2   5  19        6.72       -9.93     15.00 o 
   3   5  19       87.15      128.16     38.59 o 
   4   5  19        1.07      -10.98     10.98 o 
   0   6  19       91.00       87.47     16.78 o 
   1   6  19       60.36      121.52     49.43 o 
   2   6  19        9.93       61.45     15.72 o 
   3   6  19       34.66       66.95     15.39 o 
  -1  -5  20        1.63       42.48     28.71 o 
   0  -5  20       17.14       23.47      8.09 o 
   1  -5  20        0.01       -6.44      6.44 o 
   2  -5  20       42.66       27.79      7.45 o 
  -2  -4  20       11.25       74.81     36.38 o 
  -1  -4  20       14.80       12.35     15.10 o 
   0  -4  20        5.49        9.64      6.84 o 
   1  -4  20       15.66       30.39      7.76 o 
   2  -4  20        0.58        3.96      6.93 o 
   3  -4  20      124.31      117.09      9.72 o 
  -3  -3  20       20.88       88.79      8.69 o 
  -2  -3  20       12.80       55.43     34.13 o 
  -1  -3  20        0.69       -2.84      8.76 o 
   0  -3  20       15.64       16.54      6.21 o 
   1  -3  20        2.07       -2.03      6.11 o 
   2  -3  20        2.07       11.66      6.67 o 
   3  -3  20        3.43       23.48      7.27 o 
   4  -3  20        2.94       33.62      6.84 o 
  -3  -2  20       35.36       29.28      5.53 o 
  -2  -2  20        0.33       28.18     10.61 o 
  -1  -2  20       12.19       24.70      4.45 o 
   0  -2  20       60.77       62.59      7.03 o 
   1  -2  20       23.95       30.10      6.42 o 
   2  -2  20        3.41       -1.89      5.81 o 
   3  -2  20       10.99       -0.66      6.14 o 
   4  -2  20       33.85       18.93      6.38 o 
   5  -2  20        1.27       -1.19      4.96 o 
  -4  -1  20        5.61        7.88     11.94 o 
  -3  -1  20        6.26       35.45     11.37 o 
  -2  -1  20       53.47       66.66      6.38 o 
  -1  -1  20      133.25      138.33      7.77 o 
   0  -1  20      122.50      139.67      7.62 o 
   1  -1  20       66.31       61.46      6.41 o 
   2  -1  20      111.91      115.07      7.60 o 
   3  -1  20       22.21       16.54      6.09 o 
   4  -1  20       96.04       84.25     10.12 o 
   5  -1  20       28.34       45.00     11.12 o 
  -4   0  20        0.10       42.43     15.11 o 
  -2   0  20       85.22       98.79      6.18 o 
   0   0  20      117.33      101.57      7.12 o 
   1   0  20      257.04      260.43      9.36 o 
   2   0  20       88.24      101.12      6.89 o 
   3   0  20      265.18      279.06      7.32 o 
   4   0  20      105.08      122.46     18.29 o 
   5   0  20       10.66       10.57     36.13 o 
  -3   1  20       12.56       23.89      6.59 o 
  -2   1  20        4.92       -0.46     11.34 o 
  -1   1  20      137.54      119.94      8.53 o 
   0   1  20       94.12      104.17      7.77 o 
   1   1  20        8.65       -4.89      4.89 o 
   2   1  20       36.95       37.84      5.90 o 
   3   1  20        1.22       -4.16      4.16 o 
   4   1  20        4.91        7.44      6.00 o 
   5   1  20       12.67       -6.80      6.80 o 
  -3   2  20       36.73       71.27     42.91 o 
  -2   2  20        0.01       -1.94      9.54 o 
  -1   2  20       19.55       46.00     16.45 o 
   0   2  20        2.68       -4.57      4.57 o 
   1   2  20       22.72       15.98      5.91 o 
   2   2  20       44.69       32.55      5.86 o 
   3   2  20        6.00        5.27      5.05 o 
   4   2  20       37.17       33.43      5.11 o 
   5   2  20       78.88      105.68      9.87 o 
  -3   3  20       68.04      171.54    101.88 o 
  -2   3  20        0.50       13.16     37.98 o 
  -1   3  20        3.41      -12.84     13.61 o 
   0   3  20        9.47       17.51      6.16 o 
   1   3  20      179.26      228.19     13.03 o 
   2   3  20        4.39        1.18      8.63 o 
   3   3  20      171.31      144.48      6.65 o 
   4   3  20       12.93       -8.21      8.21 o 
   5   3  20      120.90      120.52     14.10 o 
  -2   4  20        2.52        6.03     14.48 o 
  -1   4  20       38.74       52.67      8.58 o 
   0   4  20       12.32       34.87      7.46 o 
   1   4  20       74.63       53.34      5.86 o 
   2   4  20        2.30        9.35      9.37 o 
   3   4  20        2.66       12.92     10.61 o 
   4   4  20      166.96      194.09     15.06 o 
  -1   5  20        4.05       21.26     15.07 o 
   0   5  20       96.35       64.80      8.20 o 
   1   5  20       47.84       67.35     24.43 o 
   2   5  20        0.65       28.10      7.28 o 
   3   5  20       94.83      142.07     42.73 o 
   1   6  20        0.96       61.44      8.88 o 
   2   6  20        0.20        9.45     34.78 o 
   0  -5  21        1.01       27.26      8.19 o 
   1  -5  21        0.52        9.67      7.26 o 
  -2  -4  21        3.90      -10.89     10.89 o 
  -1  -4  21       10.18       19.43      7.01 o 
   0  -4  21        0.11       -6.79      6.79 o 
   1  -4  21       31.79       54.17      8.11 o 
   2  -4  21       16.21       45.83      8.52 o 
   3  -4  21       44.64       61.97      8.81 o 
  -2  -3  21       52.76       79.16      5.23 o 
  -1  -3  21       13.62       24.80     12.26 o 
   0  -3  21       68.28       87.68      8.05 o 
   1  -3  21       14.54       -2.03      6.66 o 
   3  -3  21       42.04       46.32      7.81 o 
   4  -3  21        1.33        3.97      6.20 o 
  -3  -2  21       11.28       20.00     10.15 o 
  -2  -2  21       54.50       61.88     14.70 o 
  -1  -2  21        0.24       22.69      4.55 o 
   0  -2  21      121.39      105.20      7.90 o 
   1  -2  21        1.52       13.91      6.50 o 
   2  -2  21        1.38       16.06      6.17 o 
   3  -2  21       34.89       35.71      6.87 o 
   4  -2  21       26.61        9.98      5.84 o 
  -3  -1  21        1.49       44.04     12.42 o 
  -1  -1  21       28.02       26.99      5.31 o 
   0  -1  21       36.00       55.97      6.59 o 
   1  -1  21       22.91       36.82      5.84 o 
   2  -1  21      122.06      109.88      7.68 o 
   3  -1  21       55.38       40.87      6.57 o 
   4  -1  21       92.92       94.85      5.89 o 
   5  -1  21        0.09       39.28      9.90 o 
  -2   0  21        1.08       14.53      4.85 o 
   0   0  21       22.82       10.88      5.23 o 
   1   0  21      185.26      183.80      8.67 o 
   2   0  21      625.23      615.59     13.48 o 
   3   0  21       88.86      121.03      7.30 o 
   4   0  21        8.06       -4.85      4.85 o 
   5   0  21       20.06        2.59     29.75 o 
  -3   1  21        0.02        8.95     15.69 o 
  -2   1  21        0.07       -4.60      4.60 o 
  -1   1  21       85.37       98.66      8.39 o 
   0   1  21       35.07       20.89      5.71 o 
   1   1  21      292.31      243.91      9.80 o 
   2   1  21       84.10       92.66      7.10 o 
   3   1  21       35.43       40.35      5.83 o 
   4   1  21        0.16       15.99     11.17 o 
   5   1  21       16.44       -3.39      7.10 o 
  -3   2  21       64.10       96.12     40.50 o 
  -2   2  21       48.81       46.79      6.50 o 
  -1   2  21        0.00       19.23      9.34 o 
   0   2  21       27.62       15.52      4.61 o 
   1   2  21        0.75       -5.82      5.82 o 
   2   2  21       68.50       76.42      7.26 o 
   3   2  21        0.17       -1.97      4.84 o 
   4   2  21       42.42       32.24      5.02 o 
   5   2  21      135.26      175.88     11.94 o 
  -2   3  21        0.42       57.98      7.78 o 
  -1   3  21       67.52       51.95      8.19 o 
   0   3  21        0.54       13.01      5.64 o 
   1   3  21      378.04      379.37     12.80 o 
   2   3  21        0.00       -2.04      4.49 o 
   3   3  21       14.37       16.03     10.50 o 
   4   3  21       29.79       17.37      4.77 o 
  -1   4  21       29.10       57.49      7.95 o 
   0   4  21      150.69      154.72     10.92 o 
   1   4  21        2.01       -6.29      6.29 o 
   2   4  21       78.78       43.04     22.96 o 
   3   4  21        4.11       -6.34      9.70 o 
   4   4  21      117.33      107.99     14.77 o 
   0   5  21       58.41       29.30      8.36 o 
   1   5  21        2.98        2.97      8.75 o 
   2   5  21       10.97       54.27      6.15 o 
   3   5  21      220.65      238.91     34.10 o 
  -1  -4  22       14.59       67.24     21.14 o 
   1  -4  22       17.05        5.90      7.12 o 
   2  -4  22        0.59       15.57      7.54 o 
  -2  -3  22       76.66      104.64      7.35 o 
  -1  -3  22       10.19       46.71     44.47 o 
   0  -3  22       43.96       71.95      8.18 o 
   1  -3  22       32.86       26.05      7.41 o 
   2  -3  22        2.46       -6.27      6.27 o 
   3  -3  22       45.14       22.30      6.93 o 
  -2  -2  22      120.71      118.78      7.71 o 
  -1  -2  22        2.90       46.57      4.61 o 
   0  -2  22       27.26       22.01      5.86 o 
   1  -2  22       82.75       82.63      8.10 o 
   2  -2  22       65.88       92.99      8.14 o 
   3  -2  22       75.31       85.36      8.20 o 
   4  -2  22        3.65       23.62      6.18 o 
  -3  -1  22       29.17       61.51     12.39 o 
  -1  -1  22       23.93       15.86      5.18 o 
   0  -1  22        0.17       15.80      5.63 o 
   1  -1  22       91.10       96.24      7.24 o 
   2  -1  22        0.05        7.73      4.98 o 
   3  -1  22       49.89       39.91      6.42 o 
   4  -1  22        2.33        4.08      7.95 o 
  -2   0  22       17.06       38.76      5.50 o 
  -1   0  22       39.98       24.03      5.71 o 
   0   0  22       36.27       38.11      6.41 o 
   1   0  22       33.92       15.09      4.90 o 
   2   0  22       37.29       51.00      6.12 o 
   3   0  22       11.72       42.97      6.10 o 
   4   0  22        6.27       54.91     27.45 o 
  -2   1  22        2.12        6.95      5.13 o 
  -1   1  22        0.74       -6.12      6.12 o 
   0   1  22       13.30       15.06      5.86 o 
   1   1  22      133.10      107.04      7.36 o 
   2   1  22      128.73      105.04      7.43 o 
   3   1  22       78.98       88.06      7.14 o 
   4   1  22       21.89       42.98     10.47 o 
  -2   2  22        1.07       -4.74     12.42 o 
  -1   2  22        8.65       26.19      5.46 o 
   0   2  22       71.13       53.63      6.17 o 
   2   2  22       61.88       63.75      7.10 o 
   3   2  22        3.04        3.02      5.20 o 
   4   2  22       19.35        2.82      4.98 o 
  -2   3  22        0.51       42.52      8.49 o 
  -1   3  22       24.99        4.21      6.54 o 
   0   3  22       17.87       25.30      6.12 o 
   1   3  22       97.03      143.64      8.54 o 
   2   3  22        0.00        7.39      5.29 o 
   3   3  22      108.90      109.39      5.85 o 
   4   3  22       64.64       45.08     15.95 o 
  -1   4  22       29.09       62.66      8.63 o 
   0   4  22       59.34       74.75      8.43 o 
   1   4  22       17.81        4.12     20.67 o 
   2   4  22      129.67       81.41      6.22 o 
   3   4  22        8.35      -13.27     13.27 o 
   1   5  22        4.06       -7.83     22.62 o 
   2   5  22       57.39       68.34      9.62 o 
  -1  -3  23        2.32        5.00      5.07 o 
   0  -3  23       26.04       28.31      7.11 o 
   1  -3  23       13.79       32.11      7.37 o 
   2  -3  23       45.17       52.30      7.93 o 
  -2  -2  23        0.81        4.65      4.93 o 
  -1  -2  23        2.35       38.44      6.05 o 
   0  -2  23       37.97       48.48      6.73 o 
   1  -2  23      295.41      292.40     11.46 o 
   2  -2  23       21.12       19.40      6.52 o 
   3  -2  23       71.13       92.93      8.51 o 
  -1  -1  23       12.18       16.02      5.42 o 
   0  -1  23      150.81      161.27      8.50 o 
   1  -1  23       15.71       35.70      6.62 o 
   2  -1  23       63.50       85.37      6.82 o 
   3  -1  23       19.66       21.25      5.47 o 
   4  -1  23        0.46       -5.68      5.68 o 
  -2   0  23        1.26        5.57     16.20 o 
   0   0  23        3.07       -4.64      5.44 o 
   1   0  23        3.19        1.03      5.11 o 
   2   0  23        0.22        1.34      4.86 o 
   3   0  23       19.04       29.59      5.57 o 
   4   0  23        2.94       28.45      5.01 o 
  -2   1  23        3.11       -4.66      5.51 o 
  -1   1  23       10.70       -7.39      7.39 o 
   0   1  23        5.74        2.61      6.06 o 
   1   1  23       32.24       15.55      5.57 o 
   3   1  23        1.76       -4.01      5.14 o 
   4   1  23       36.78       51.59      4.84 o 
  -1   2  23        0.16       27.23      5.35 o 
   0   2  23       97.85       93.76      7.22 o 
   1   2  23        1.16       -5.36      5.36 o 
   2   2  23       18.61       24.11      6.04 o 
   3   2  23       28.79       29.25      5.90 o 
   4   2  23      151.61      174.18      9.23 o 
  -1   3  23       13.40       -7.34      7.34 o 
   0   3  23       17.26       11.52      6.67 o 
   1   3  23       26.15       69.72      6.51 o 
   2   3  23        0.27        3.23      5.79 o 
   3   3  23       63.31       33.30      6.08 o 
   0   4  23      148.55      202.41     11.87 o 
   1   4  23        4.17       -7.64      7.64 o 
   2   4  23       47.06       35.37     10.84 o 
   1  -3  24        4.96       33.47      7.16 o 
  -1  -2  24       23.07       41.69      6.12 o 
   0  -2  24        3.92       54.34      6.46 o 
   1  -2  24        9.14       18.46      6.31 o 
  -1  -1  24       19.13       53.01      6.61 o 
   0  -1  24       30.66       23.92      6.09 o 
   1  -1  24       56.86       95.56      7.36 o 
   2  -1  24       53.71       94.01      7.39 o 
   3  -1  24        7.27       21.70      5.15 o 
   0   0  24       67.38       52.63      7.00 o 
   1   0  24       34.29       40.63      6.54 o 
   2   0  24       43.69       38.68      5.88 o 
   3   0  24        0.01       -4.60      4.60 o 
  -1   1  24       26.05       15.17      8.44 o 
   0   1  24       29.55       48.47      6.73 o 
   1   1  24      151.53      124.84      8.24 o 
  -1   2  24        0.51       27.10     13.36 o 
   0   2  24      106.96       88.88      7.40 o 
   2   2  24       20.83       20.65      6.34 o 
   3   2  24       37.40       48.24      6.50 o 
   0   3  24        0.65       20.41      7.04 o 
   1   3  24        3.52       60.72      6.28 o 
   2   3  24        1.09       16.55      6.42 o 
   0  -1  25        0.01        1.70      5.33 o 
   1  -1  25        7.17       20.02      5.72 o 
   2  -1  25       43.04      117.82      7.45 o 
   1   0  25        9.45       23.86      5.94 o 
   2   0  25        3.80       -0.75      4.88 o 
   0   1  25        1.84       11.95      6.26 o 
   1   1  25       27.98       13.31      5.49 o 
   2   2  25       32.32       10.29      6.11 o 
                                                 
